# Supplementary material for: Aqua­(2,9-dimethyl-1,10-phenanthroline-κ2 N,N′)(formato-κ2 O,O′)(formato-κO)cobalt(II) monohydrate
Source: Acta Crystallogr Sect E Struct Rep Online. 2010 Dec 4;67(Pt 1):m39–40. doi: 10.1107/S1600536810050051 (PMC3050392; doi:10.1107/S1600536810050051)
Supplement: Supplementary file 1 [file e-67-00m39-sup1.cif]

##############################################################################
###                                                                        ###
###        Electronic paper (Acta Crystallographica Section E)             ###
###                                                                        ###
##############################################################################
#                                                                            #
# This CIF contains the data in a paper accepted for publication in Acta     #
# Crystallographica Section E. It conforms to the requirements of Notes      #
# for Authors for Section E, and has been peer reviewed under the auspices   #
# of the IUCr Commission on Journals.                                        #
#                                                                            #
# Full details of the Crystallographic Information File format               #
# are given in the paper "The Crystallographic Information File (CIF):       #
# a New Standard Archive File for Crystallography" by S. R. Hall, F. H.      #
# Allen and I. D. Brown [Acta Cryst. (1991), A47, 655-685].                  #
#                                                                            #
# The current version of the core CIF dictionary is obtainable from          #
# ftp://ftp.iucr.org/pub/cif_core.dic. The current version number is 2.4.    #
#                                                                            #
# Software is freely available for graphical display of the structure(s) in  #
# this CIF.  For information consult the CIF home page http://www.iucr.org/  #
# cif/home.html                                                              #
#                                                                            #
# This file may be used for bona fide research purposes within the           #
# scientific community so long as proper attribution is given to the journal # 
# article from which it was obtained.                                        #
#                                                                            #
##############################################################################
                                             
data_global
_audit_creation_method     'form.cif (version 2.0)'
_journal_data_validation_number     ?
_journal_date_recd_electronic     2010-11-24
_journal_date_accepted     2010-11-30
_journal_name_full     'Acta Crystallographica, Section E'
_journal_year     2011
_journal_volume     67
_journal_issue      1
_journal_page_first     m39
_journal_page_last     m40
_journal_paper_category     QM
_journal_coeditor_code     SJ5068
_publ_contact_author_name     'Sheng-Liang Ni'
_publ_contact_author_address
;
   Department of Chemistry
   Huzhou Teachers College
   Huzhou Key Lab. Base of Novel Functional Materials
   Huzhou, Zhejiang
   313000, People's Republic of China
;
_publ_contact_author_email     'shengliangni@163.com'
_publ_contact_author_fax     '86 572 2321006'
_publ_contact_author_phone     '86 572 2321006'
_publ_section_title
;\
Aqua(2,9-dimethyl-1,10-phenanthroline-\k^2^<i>N</i>,<i>N</i>')(formato-\
\k^2^<i>O</i>,<i>O</i>')(formato-\k<i>O</i>)cobalt(II) monohydrate
;
loop_
    _publ_author_name
    _publ_author_footnote
    _publ_author_address
    'Sheng-Liang Ni' ?
;
Department of Chemistry
Huzhou Teachers College
Huzhou Key Laboratory Base of Novel Functional Materials
Huzhou, Zhejiang 313000, People's Republic of China
;
    'Ping Xia' ?
;
Department of Chemistry
Huzhou Teachers College
Huzhou Key Laboratory Base of Novel Functional Materials
Huzhou, Zhejiang 313000, People's Republic of China
;
    'Feng Cao' ?
;
Department of Chemistry
Huzhou Teachers College
Huzhou Key Laboratory Base of Novel Functional Materials
Huzhou, Zhejiang 313000, People's Republic of China
;
data_I
_audit_creation_method     SHELXL-97
_chemical_name_systematic
;
Aqua(2,9-dimethyl-1,10-phenanthroline-\k^2^<i>N</i>,<i>N</i>')(formato-
\k^2^<i>O</i>,<i>O</i>')(formato-\k<i>O</i>)cobalt(II) monohydrate
;
_chemical_name_common     ?
_chemical_formula_moiety     'C16 H16 Co N2 O5, H2 O'
_chemical_formula_sum     'C16 H18 Co N2 O6'
_chemical_formula_iupac     '[Co (H C O2)2 (C14 H12 N2) (H2 O)], H2 O'
_chemical_formula_weight     393.25
_chemical_melting_point     ?
_symmetry_cell_setting     triclinic
_symmetry_space_group_name_H-M     'P -1'
_symmetry_space_group_name_Hall     '-P 1'
loop_
    _symmetry_equiv_pos_as_xyz
    'x, y, z'
    '-x, -y, -z'
_cell_length_a     7.4220(15)
_cell_length_b     10.441(2)
_cell_length_c     11.419(2)
_cell_angle_alpha     82.92(3)
_cell_angle_beta     81.62(3)
_cell_angle_gamma     76.01(3)
_cell_volume     845.9(3)
_cell_formula_units_Z     2
_cell_measurement_reflns_used     25
_cell_measurement_theta_min     5.0
_cell_measurement_theta_max     12.5
_cell_measurement_temperature     295(2)
_exptl_crystal_description     block
_exptl_crystal_colour     pink
_exptl_crystal_size_max     0.16
_exptl_crystal_size_mid     0.10
_exptl_crystal_size_min     0.08
_exptl_crystal_density_diffrn     1.544
_exptl_crystal_density_meas     ?
_exptl_crystal_density_method     'not measured'
_exptl_crystal_F_000     406
_exptl_absorpt_coefficient_mu     1.050
_exptl_absorpt_correction_type     psi-scan
_exptl_absorpt_process_details     '(XSCANS; Siemens, 1996)'
_exptl_absorpt_correction_T_min     0.880
_exptl_absorpt_correction_T_max     0.912
_exptl_special_details
;
;
_diffrn_ambient_temperature     295(2)
_diffrn_radiation_type     MoK\a
_diffrn_radiation_wavelength     0.71073
_diffrn_radiation_source     'fine-focus sealed tube'
_diffrn_radiation_monochromator     graphite
_diffrn_measurement_device_type     'Bruker P4'
_diffrn_measurement_method     '\q/2\q'
_diffrn_detector_area_resol_mean     ?
_diffrn_reflns_number     4797
_diffrn_reflns_av_R_equivalents     0.0174
_diffrn_reflns_av_sigmaI/netI     0.0356
_diffrn_reflns_theta_min     1.81
_diffrn_reflns_theta_max     27.50
_diffrn_reflns_theta_full     27.50
_diffrn_measured_fraction_theta_max     0.999
_diffrn_measured_fraction_theta_full     0.999
_diffrn_reflns_limit_h_min     -1
_diffrn_reflns_limit_h_max     9
_diffrn_reflns_limit_k_min     -13
_diffrn_reflns_limit_k_max     13
_diffrn_reflns_limit_l_min     -14
_diffrn_reflns_limit_l_max     14
_diffrn_standards_number     3
_diffrn_standards_interval_count     97
_diffrn_standards_interval_time     ?
_diffrn_standards_decay_%     0
_refine_special_details
;
Refinement of <i>F</i>^2^ against ALL reflections. The weighted <i>R</i>-factor
<i>wR</i> and goodness of fit <i>S</i> are based on <i>F</i>^2^, conventional
<i>R</i>-factors <i>R</i> are based on <i>F</i>, with <i>F</i> set to zero for
negative <i>F</i>^2^. The threshold expression of <i>F</i>^2^ >
\s(<i>F</i>^2^) is used only for calculating <i>R</i>-factors(gt) <i>etc</i>.
and is not relevant to the choice of reflections for refinement.
<i>R</i>-factors based on <i>F</i>^2^ are statistically about twice as large
as those based on <i>F</i>, and <i>R</i>- factors based on ALL data will be
even larger.
;
_reflns_number_total     3897
_reflns_number_gt     3362
_reflns_threshold_expression     I>2\s(I)
_refine_ls_structure_factor_coef     Fsqd
_refine_ls_matrix_type     full
_refine_ls_R_factor_all     0.0430
_refine_ls_R_factor_gt     0.0348
_refine_ls_wR_factor_gt     0.0935
_refine_ls_wR_factor_ref     0.0983
_refine_ls_goodness_of_fit_ref     1.026
_refine_ls_restrained_S_all     1.026
_refine_ls_number_reflns     3897
_refine_ls_number_parameters     227
_refine_ls_number_restraints     6
_refine_ls_hydrogen_treatment     constr
_refine_ls_weighting_scheme     calc
_refine_ls_weighting_details
         'calc w=1/[\s^2^(Fo^2^)+(0.0543P)^2^+0.2279P] where P=(Fo^2^+2Fc^2^)/3'
_atom_sites_solution_hydrogens     geom
_atom_sites_solution_primary     direct
_atom_sites_solution_secondary     difmap
_refine_ls_shift/su_max     ?
_refine_ls_shift/su_max_lt     0.001
_refine_ls_shift/su_mean     0.000
_refine_diff_density_max     0.371
_refine_diff_density_min     -0.343
_refine_ls_extinction_method     'SHELXL97 (Sheldrick, 2008)'
_refine_ls_extinction_coef     0.002468
_refine_ls_extinction_expression
                                  'Fc^*^=kFc[1+0.001xFc^2^\l^3^/sin(2\q)]^-1/4^'
loop_
    _atom_type_symbol
    _atom_type_description
    _atom_type_scat_dispersion_real
    _atom_type_scat_dispersion_imag
    _atom_type_scat_source
    'C' 'C' 0.0033 0.0016
                         'International Tables Vol C Tables 4.2.6.8 and 6.1.1.4'
    'H' 'H' 0.0000 0.0000
                         'International Tables Vol C Tables 4.2.6.8 and 6.1.1.4'
    'N' 'N' 0.0061 0.0033
                         'International Tables Vol C Tables 4.2.6.8 and 6.1.1.4'
    'O' 'O' 0.0106 0.0060
                         'International Tables Vol C Tables 4.2.6.8 and 6.1.1.4'
    'Co' 'Co' 0.3494 0.9721
                         'International Tables Vol C Tables 4.2.6.8 and 6.1.1.4'
_computing_data_collection     'XSCANS (Siemens, 1996)'
_computing_cell_refinement     'XSCANS (Siemens, 1996)'
_computing_data_reduction     'XSCANS (Siemens, 1996)'
_computing_structure_solution     'SHELXS97 (Sheldrick, 2008)'
_computing_structure_refinement     'SHELXL97 (Sheldrick, 2008)'
_computing_molecular_graphics
;
SHELXTL (Sheldrick, 2008) and DIAMOND (Brandenburg, 2006)
;
_computing_publication_material     'SHELXL97 (Sheldrick, 2008)'
loop_
    _atom_site_type_symbol
    _atom_site_label
    _atom_site_fract_x
    _atom_site_fract_y
    _atom_site_fract_z
    _atom_site_U_iso_or_equiv
    _atom_site_adp_type
    _atom_site_calc_flag
    _atom_site_refinement_flags
    _atom_site_occupancy
    _atom_site_disorder_assembly
    _atom_site_disorder_group
    Co Co 0.27534(4) 0.17941(2) 0.27175(2) 0.03146(11) Uani d . 1 . .
    N N1 0.2555(2) 0.25976(17) 0.09313(14) 0.0331(3) Uani d . 1 . .
    N N2 0.2662(2) 0.38360(15) 0.28646(14) 0.0305(3) Uani d . 1 . .
    O O1 0.5639(2) 0.15052(15) 0.24594(14) 0.0452(4) Uani d D 1 . .
    H H1B 0.6115 0.2032 0.2767 0.068 Uiso d RD 1 . .
    H H1C 0.6274 0.0738 0.2635 0.068 Uiso d RD 1 . .
    O O2 0.3174(3) -0.03795(17) 0.29174(18) 0.0637(5) Uani d . 1 . .
    O O3 0.2798(3) 0.07298(17) 0.44656(15) 0.0551(4) Uani d . 1 . .
    O O4 -0.0089(2) 0.19581(17) 0.29267(15) 0.0474(4) Uani d . 1 . .
    O O5 -0.2919(2) 0.30672(19) 0.35861(16) 0.0539(4) Uani d . 1 . .
    O O6 0.1515(3) 0.06203(18) 0.69063(17) 0.0593(5) Uani d D 1 . .
    H H6B 0.1849 0.0670 0.6158 0.089 Uiso d RD 1 . .
    H H6C 0.0747 0.0117 0.7018 0.089 Uiso d RD 1 . .
    C C1 0.2454(3) 0.1974(2) -0.0004(2) 0.0452(5) Uani d . 1 . .
    C C2 0.2397(4) 0.2645(3) -0.1146(2) 0.0577(7) Uani d . 1 . .
    H H2A 0.2335 0.2194 -0.1787 0.069 Uiso calc R 1 . .
    C C3 0.2432(4) 0.3945(3) -0.1321(2) 0.0576(7) Uani d . 1 . .
    H H3A 0.2416 0.4381 -0.2081 0.069 Uiso calc R 1 . .
    C C4 0.2491(3) 0.4633(2) -0.03500(19) 0.0448(5) Uani d . 1 . .
    C C5 0.2526(4) 0.6003(3) -0.0464(2) 0.0587(7) Uani d . 1 . .
    H H5A 0.2480 0.6482 -0.1206 0.070 Uiso calc R 1 . .
    C C6 0.2625(4) 0.6611(2) 0.0489(3) 0.0575(7) Uani d . 1 . .
    H H6A 0.2655 0.7503 0.0395 0.069 Uiso calc R 1 . .
    C C7 0.2686(3) 0.5909(2) 0.1641(2) 0.0436(5) Uani d . 1 . .
    C C8 0.2817(4) 0.6496(2) 0.2655(2) 0.0543(6) Uani d . 1 . .
    H H8A 0.2870 0.7383 0.2597 0.065 Uiso calc R 1 . .
    C C9 0.2868(4) 0.5763(2) 0.3717(2) 0.0504(6) Uani d . 1 . .
    H H9A 0.2964 0.6150 0.4390 0.060 Uiso calc R 1 . .
    C C10 0.2776(3) 0.4427(2) 0.38166(18) 0.0367(4) Uani d . 1 . .
    C C11 0.2631(3) 0.45609(18) 0.17911(18) 0.0320(4) Uani d . 1 . .
    C C12 0.2558(3) 0.39041(19) 0.07673(17) 0.0330(4) Uani d . 1 . .
    C C13 0.2345(5) 0.0557(3) 0.0209(3) 0.0657(8) Uani d . 1 . .
    H H13A 0.2420 0.0262 0.1034 0.099 Uiso calc R 1 . .
    H H13B 0.3364 0.0031 -0.0266 0.099 Uiso calc R 1 . .
    H H13C 0.1181 0.0466 -0.0004 0.099 Uiso calc R 1 . .
    C C14 0.2786(4) 0.3641(3) 0.5002(2) 0.0500(6) Uani d . 1 . .
    H H14A 0.2716 0.2752 0.4914 0.075 Uiso calc R 1 . .
    H H14B 0.1729 0.4044 0.5531 0.075 Uiso calc R 1 . .
    H H14C 0.3918 0.3622 0.5324 0.075 Uiso calc R 1 . .
    C C15 0.3054(5) -0.0333(3) 0.4003(3) 0.0628(7) Uani d . 1 . .
    H H15 0.3158 -0.1120 0.4494 0.075 Uiso calc R 1 . .
    C C16 -0.1206(3) 0.2801(2) 0.3492(2) 0.0467(5) Uani d . 1 . .
    H H16 -0.0681 0.3306 0.3905 0.056 Uiso calc R 1 . .
loop_
    _atom_site_aniso_label
    _atom_site_aniso_U_11
    _atom_site_aniso_U_22
    _atom_site_aniso_U_33
    _atom_site_aniso_U_12
    _atom_site_aniso_U_13
    _atom_site_aniso_U_23
    Co 0.03515(17) 0.02810(15) 0.03361(16) -0.01129(10) -0.00462(10)
                                                                    -0.00368(10)
    N1 0.0329(8) 0.0380(9) 0.0320(8) -0.0120(7) -0.0051(6) -0.0082(6)
    N2 0.0298(8) 0.0298(8) 0.0343(8) -0.0098(6) -0.0029(6) -0.0078(6)
    O1 0.0391(8) 0.0407(8) 0.0572(10) -0.0071(6) -0.0124(7) -0.0062(7)
    O2 0.0943(15) 0.0355(9) 0.0658(12) -0.0211(9) -0.0134(11) -0.0051(8)
    O3 0.0761(12) 0.0468(9) 0.0447(9) -0.0196(9) -0.0124(8) 0.0042(7)
    O4 0.0358(8) 0.0539(9) 0.0561(10) -0.0159(7) -0.0003(7) -0.0135(8)
    O5 0.0345(8) 0.0684(11) 0.0627(11) -0.0125(8) -0.0044(7) -0.0209(9)
    O6 0.0680(12) 0.0556(10) 0.0575(11) -0.0154(9) -0.0121(9) -0.0099(8)
    C1 0.0466(12) 0.0566(14) 0.0382(11) -0.0176(10) -0.0055(9) -0.0143(10)
    C2 0.0650(16) 0.0796(19) 0.0350(12) -0.0207(14) -0.0096(11) -0.0173(12)
    C3 0.0606(16) 0.0793(19) 0.0319(11) -0.0174(14) -0.0071(11) 0.0033(11)
    C4 0.0424(12) 0.0518(13) 0.0381(11) -0.0114(10) -0.0052(9) 0.0064(9)
    C5 0.0621(16) 0.0559(15) 0.0535(14) -0.0178(12) -0.0079(12) 0.0222(12)
    C6 0.0622(16) 0.0355(12) 0.0705(17) -0.0141(11) -0.0053(13) 0.0146(11)
    C7 0.0420(12) 0.0304(10) 0.0580(14) -0.0110(9) -0.0009(10) -0.0030(9)
    C8 0.0588(15) 0.0331(11) 0.0744(18) -0.0166(10) 0.0014(13) -0.0161(11)
    C9 0.0512(13) 0.0456(12) 0.0609(15) -0.0175(10) 0.0029(11) -0.0282(11)
    C10 0.0333(10) 0.0413(11) 0.0392(10) -0.0118(8) -0.0012(8) -0.0153(8)
    C11 0.0279(9) 0.0286(9) 0.0398(10) -0.0072(7) -0.0037(8) -0.0028(7)
    C12 0.0291(9) 0.0367(10) 0.0332(10) -0.0089(8) -0.0042(7) -0.0003(8)
    C13 0.088(2) 0.0612(17) 0.0608(16) -0.0293(15) -0.0094(15) -0.0278(13)
    C14 0.0568(14) 0.0630(15) 0.0366(11) -0.0198(12) -0.0086(10) -0.0140(10)
    C15 0.086(2) 0.0389(13) 0.0647(17) -0.0232(13) -0.0157(15) 0.0143(12)
    C16 0.0392(12) 0.0604(14) 0.0470(12) -0.0200(11) -0.0036(10) -0.0151(11)
_geom_special_details
;
All e.s.d.'s (except the e.s.d. in the dihedral angle between two l.s. planes)
are estimated using the full covariance matrix. The cell e.s.d.'s are taken
into account individually in the estimation of e.s.d.'s in distances, angles
and torsion angles; correlations between e.s.d.'s in cell parameters are only
used when they are defined by crystal symmetry. An approximate (isotropic)
treatment of cell e.s.d.'s is used for estimating e.s.d.'s involving l.s.
planes.
;
loop_
    _geom_bond_atom_site_label_1
    _geom_bond_atom_site_label_2
    _geom_bond_site_symmetry_2
    _geom_bond_distance
    _geom_bond_publ_flag
    Co O4 . 2.0552(16) y
    Co O1 . 2.0710(17) y
    Co N1 . 2.1194(18) y
    Co N2 . 2.1430(16) y
    Co O3 . 2.1622(18) y
    Co O2 . 2.2024(17) y
    Co C15 . 2.488(3) ?
    N1 C1 . 1.337(3) ?
    N1 C12 . 1.354(3) ?
    N2 C10 . 1.337(2) ?
    N2 C11 . 1.359(3) ?
    O1 H1B . 0.8536 ?
    O1 H1C . 0.8425 ?
    O2 C15 . 1.236(3) ?
    O3 C15 . 1.249(3) ?
    O4 C16 . 1.229(3) ?
    O5 C16 . 1.225(3) ?
    O6 H6B . 0.8529 ?
    O6 H6C . 0.8512 ?
    C1 C2 . 1.404(4) ?
    C1 C13 . 1.489(4) ?
    C2 C3 . 1.353(4) ?
    C2 H2A . 0.9300 ?
    C3 C4 . 1.405(4) ?
    C3 H3A . 0.9300 ?
    C4 C12 . 1.404(3) ?
    C4 C5 . 1.426(4) ?
    C5 C6 . 1.345(4) ?
    C5 H5A . 0.9300 ?
    C6 C7 . 1.426(4) ?
    C6 H6A . 0.9300 ?
    C7 C8 . 1.401(3) ?
    C7 C11 . 1.406(3) ?
    C8 C9 . 1.353(4) ?
    C8 H8A . 0.9300 ?
    C9 C10 . 1.403(3) ?
    C9 H9A . 0.9300 ?
    C10 C14 . 1.494(3) ?
    C11 C12 . 1.440(3) ?
    C13 H13A . 0.9600 ?
    C13 H13B . 0.9600 ?
    C13 H13C . 0.9600 ?
    C14 H14A . 0.9600 ?
    C14 H14B . 0.9600 ?
    C14 H14C . 0.9600 ?
    C15 H15 . 0.9300 ?
    C16 H16 . 0.9300 ?
loop_
    _geom_angle_atom_site_label_1
    _geom_angle_atom_site_label_2
    _geom_angle_atom_site_label_3
    _geom_angle_site_symmetry_1
    _geom_angle_site_symmetry_3
    _geom_angle
    _geom_angle_publ_flag
    O4 Co O1 . . 176.05(6) ?
    O4 Co N1 . . 88.20(7) ?
    O1 Co N1 . . 91.40(7) ?
    O4 Co N2 . . 96.90(7) ?
    O1 Co N2 . . 86.88(7) ?
    N1 Co N2 . . 79.03(7) ?
    O4 Co O3 . . 87.65(8) ?
    O1 Co O3 . . 92.21(8) ?
    N1 Co O3 . . 171.25(6) ?
    N2 Co O3 . . 109.13(7) ?
    O4 Co O2 . . 89.29(8) ?
    O1 Co O2 . . 87.23(8) ?
    N1 Co O2 . . 112.35(7) ?
    N2 Co O2 . . 167.32(7) ?
    O3 Co O2 . . 59.90(8) ?
    O4 Co C15 . . 88.17(9) ?
    O1 Co C15 . . 89.74(9) ?
    N1 Co C15 . . 141.97(9) ?
    N2 Co C15 . . 138.97(9) ?
    O3 Co C15 . . 30.14(9) ?
    O2 Co C15 . . 29.76(8) ?
    C1 N1 C12 . . 118.95(18) ?
    C1 N1 Co . . 128.10(15) ?
    C12 N1 Co . . 112.95(13) ?
    C10 N2 C11 . . 118.44(17) ?
    C10 N2 Co . . 129.34(14) ?
    C11 N2 Co . . 111.99(12) ?
    Co O1 H1B . . 117.2 ?
    Co O1 H1C . . 117.6 ?
    H1B O1 H1C . . 105.8 ?
    C15 O2 Co . . 88.00(15) ?
    C15 O3 Co . . 89.50(16) ?
    C16 O4 Co . . 123.21(15) ?
    H6B O6 H6C . . 104.7 ?
    N1 C1 C2 . . 121.0(2) ?
    N1 C1 C13 . . 118.0(2) ?
    C2 C1 C13 . . 121.0(2) ?
    C3 C2 C1 . . 120.4(2) ?
    C3 C2 H2A . . 119.8 ?
    C1 C2 H2A . . 119.8 ?
    C2 C3 C4 . . 119.8(2) ?
    C2 C3 H3A . . 120.1 ?
    C4 C3 H3A . . 120.1 ?
    C12 C4 C3 . . 117.0(2) ?
    C12 C4 C5 . . 120.0(2) ?
    C3 C4 C5 . . 123.0(2) ?
    C6 C5 C4 . . 120.8(2) ?
    C6 C5 H5A . . 119.6 ?
    C4 C5 H5A . . 119.6 ?
    C5 C6 C7 . . 121.1(2) ?
    C5 C6 H6A . . 119.5 ?
    C7 C6 H6A . . 119.5 ?
    C8 C7 C11 . . 117.2(2) ?
    C8 C7 C6 . . 123.0(2) ?
    C11 C7 C6 . . 119.8(2) ?
    C9 C8 C7 . . 119.5(2) ?
    C9 C8 H8A . . 120.3 ?
    C7 C8 H8A . . 120.3 ?
    C8 C9 C10 . . 120.8(2) ?
    C8 C9 H9A . . 119.6 ?
    C10 C9 H9A . . 119.6 ?
    N2 C10 C9 . . 121.1(2) ?
    N2 C10 C14 . . 118.73(18) ?
    C9 C10 C14 . . 120.1(2) ?
    N2 C11 C7 . . 122.92(19) ?
    N2 C11 C12 . . 117.94(16) ?
    C7 C11 C12 . . 119.14(19) ?
    N1 C12 C4 . . 122.82(19) ?
    N1 C12 C11 . . 117.96(17) ?
    C4 C12 C11 . . 119.22(19) ?
    C1 C13 H13A . . 109.5 ?
    C1 C13 H13B . . 109.5 ?
    H13A C13 H13B . . 109.5 ?
    C1 C13 H13C . . 109.5 ?
    H13A C13 H13C . . 109.5 ?
    H13B C13 H13C . . 109.5 ?
    C10 C14 H14A . . 109.5 ?
    C10 C14 H14B . . 109.5 ?
    H14A C14 H14B . . 109.5 ?
    C10 C14 H14C . . 109.5 ?
    H14A C14 H14C . . 109.5 ?
    H14B C14 H14C . . 109.5 ?
    O2 C15 O3 . . 122.6(2) ?
    O2 C15 Co . . 62.23(13) ?
    O3 C15 Co . . 60.36(13) ?
    O2 C15 H15 . . 118.7 ?
    O3 C15 H15 . . 118.7 ?
    Co C15 H15 . . 179.0 ?
    O5 C16 O4 . . 128.8(2) ?
    O5 C16 H16 . . 115.6 ?
    O4 C16 H16 . . 115.6 ?
loop_
    _geom_hbond_atom_site_label_D
    _geom_hbond_atom_site_label_H
    _geom_hbond_atom_site_label_A
    _geom_hbond_site_symmetry_D
    _geom_hbond_site_symmetry_H
    _geom_hbond_site_symmetry_A
    _geom_hbond_distance_DH
    _geom_hbond_distance_HA
    _geom_hbond_distance_DA
    _geom_hbond_angle_DHA
    _geom_hbond_publ_flag
    O1 H1B O5 . . 1_655 0.854 1.838 2.688 173 y
    O1 H1C O6 . . 2_656 0.843 1.980 2.774 156 y
    O6 H6B O3 . . 1_555 0.853 1.957 2.809 176 y
    O6 H6C O4 . . 2_556 0.851 2.325 3.098 151 y
