# Supplementary material for: Aqua­(2,9-dimethyl-1,10-phenanthroline-κ2 N,N′)(formato-κ2 O,O′)(formato-κO)cobalt(II) monohydrate
Source: Acta Crystallogr Sect E Struct Rep Online. 2010 Dec 4;67(Pt 1):m39–40. doi: 10.1107/S1600536810050051 (PMC3050392; doi:10.1107/S1600536810050051)
Supplement: Supplementary file 2 [file e-67-00m39-Isup2.hkl]

# 
# h,k,l, Fc-squared, Fo-squared, sigma(Fo-squared) and status flag 
# 
data_I
_shelx_title ' [Co(2,9-phen)(H2O)(HCOO)2]*H2O in P-1' 
_shelx_refln_list_code          4 
_shelx_F_calc_maximum      111.07 
_exptl_crystal_F_000       406.00 
_reflns_d_resolution_high  0.7697 
 
loop_ 
 _symmetry_equiv_pos_as_xyz 
 'x, y, z' 
 '-x, -y, -z' 
 
_cell_length_a     7.4220 
_cell_length_b    10.4410 
_cell_length_c    11.4190 
_cell_angle_alpha  82.920 
_cell_angle_beta   81.620 
_cell_angle_gamma  76.010 
 
_shelx_F_squared_multiplier     1.000 
 
loop_ 
 _refln_index_h 
 _refln_index_k 
 _refln_index_l 
 _refln_F_squared_calc 
 _refln_F_squared_meas 
 _refln_F_squared_sigma 
 _refln_observed_status 
   1   0   0      344.82      327.75      9.67 o 
   3   0   0     3012.41     3156.29     58.94 o 
   4   0   0     8041.28     8517.03     96.16 o 
   5   0   0     1440.48     1482.27     36.51 o 
   6   0   0     1094.78     1100.23     28.43 o 
   7   0   0      992.96      931.79     20.52 o 
   8   0   0      184.94      154.48      7.65 o 
   9   0   0      118.74      100.59      7.16 o 
  -9   1   0       47.32       44.68      5.78 o 
  -8   1   0        2.33        9.85      3.42 o 
  -7   1   0      133.59      122.98      4.88 o 
  -6   1   0       20.07       25.15      3.99 o 
  -5   1   0      606.77      654.00     25.00 o 
  -4   1   0      115.00      154.48      5.94 o 
  -3   1   0     3561.02     3697.29     65.84 o 
  -2   1   0     1341.96     1592.76     43.16 o 
  -1   1   0     3883.32     3961.96     36.31 o 
   0   1   0       75.26       90.47      3.46 o 
   1   1   0     4121.91     4009.30     32.50 o 
   2   1   0     1281.79     1529.61     40.40 o 
   3   1   0     4003.81     3826.16     65.18 o 
   4   1   0      956.19     1097.01     36.50 o 
   5   1   0      402.23      354.30     13.27 o 
   6   1   0      391.99      436.66     18.56 o 
   7   1   0      201.55      195.26      7.08 o 
   8   1   0      174.08      166.36      7.65 o 
   9   1   0        6.18       10.66      4.15 o 
  -8   2   0       13.22       15.54      4.39 o 
  -7   2   0       80.75       81.14      4.15 o 
  -6   2   0       36.63       36.95      3.91 o 
  -5   2   0       48.27       47.61      4.15 o 
  -4   2   0        8.03       10.25      2.69 o 
  -3   2   0     1474.64     1326.84     39.54 o 
  -2   2   0       12.77        6.59      1.38 o 
  -1   2   0     1327.46     1242.72     33.35 o 
   0   2   0      144.65      153.25      4.37 o 
   1   2   0     3342.75     3367.93     36.02 o 
   2   2   0      291.36      354.30     13.52 o 
   3   2   0      843.05      779.14     30.31 o 
   4   2   0     1638.32     1572.81     42.56 o 
   5   2   0        2.86        6.43      1.95 o 
   6   2   0      501.79      541.23     20.60 o 
   7   2   0       26.16       25.72      2.93 o 
   8   2   0      139.01      150.57      5.05 o 
   9   2   0        6.58       11.15      4.48 o 
  -8   3   0        1.20       -0.98      3.34 o 
  -7   3   0       79.94       84.80      3.99 o 
  -6   3   0       39.10       38.49      3.26 o 
  -5   3   0        9.06        8.71      2.69 o 
  -4   3   0      376.08      374.81     13.19 o 
  -3   3   0       11.40       17.33      2.03 o 
  -2   3   0       82.19       60.39      2.60 o 
  -1   3   0      210.20      208.80      5.22 o 
   0   3   0       14.29       14.99      0.95 o 
   1   3   0       89.46      110.34      2.85 o 
   2   3   0     2031.02     2255.55     51.21 o 
   3   3   0       57.97       49.24      2.36 o 
   4   3   0      264.78      315.93     11.40 o 
   5   3   0        1.53       -0.81      1.63 o 
   6   3   0       99.65      128.84      5.70 o 
   7   3   0       80.82       84.40      4.07 o 
   8   3   0       19.10       20.75      2.85 o 
   9   3   0        4.20        6.43      3.50 o 
  -8   4   0       42.51       43.21      5.53 o 
  -7   4   0        7.04        7.08      3.26 o 
  -6   4   0      354.31      369.80     13.76 o 
  -5   4   0      104.43      102.30      5.29 o 
  -4   4   0     1083.03     1193.17     32.18 o 
  -3   4   0     1137.31     1136.71     33.89 o 
  -2   4   0     1016.51     1040.16     35.77 o 
  -1   4   0     1370.29     1421.89    111.54 o 
   0   4   0      457.61      503.13     12.09 o 
   1   4   0     5105.93     4859.27     53.51 o 
   2   4   0       56.79       59.17      2.44 o 
   3   4   0     2779.37     2808.38     57.08 o 
   4   4   0      316.30      303.73     11.23 o 
   5   4   0      648.80      721.70     26.06 o 
   6   4   0      118.11      120.70      4.72 o 
   7   4   0      363.91      353.93     13.43 o 
   8   4   0      121.70      132.74      6.76 o 
   9   4   0       43.76       48.75      5.45 o 
  -7   5   0       41.22       41.26      5.94 o 
  -6   5   0       22.90       25.31      3.99 o 
  -5   5   0        7.61        7.00      3.09 o 
  -4   5   0      139.47      148.45      6.02 o 
  -3   5   0      381.36      405.33     13.19 o 
  -2   5   0      411.34      510.80     25.16 o 
  -1   5   0       13.52       28.43      1.75 o 
   0   5   0     2538.51     2699.51     70.46 o 
   1   5   0      144.19      202.94      5.38 o 
   2   5   0     2400.28     2563.53     55.10 o 
   3   5   0      567.21      613.35     26.87 o 
   4   5   0     3383.54     3634.75     60.26 o 
   5   5   0      262.82      299.79     11.64 o 
   6   5   0      362.48      363.30     15.87 o 
   7   5   0      206.68      209.99      6.84 o 
   8   5   0      111.60      109.55      6.59 o 
   9   5   0       83.94       81.38      6.27 o 
  -7   6   0       10.36       14.24      4.07 o 
  -6   6   0       42.94       54.77      5.29 o 
  -5   6   0        1.16       -1.30      2.36 o 
  -4   6   0       32.99       36.54      3.17 o 
  -3   6   0       27.03       18.23      2.60 o 
  -2   6   0        5.41       13.10      2.28 o 
  -1   6   0       60.77       61.19      2.22 o 
   0   6   0      108.49       69.93      2.27 o 
   1   6   0      768.60      731.76     25.17 o 
   2   6   0       16.39       10.91      2.12 o 
   3   6   0      549.20      474.38     22.72 o 
   4   6   0      119.81      122.25      4.88 o 
   5   6   0      242.80      216.35      9.36 o 
   6   6   0       66.61       82.85      4.07 o 
   7   6   0      231.52      244.02     10.83 o 
   8   6   0       52.51       41.42      5.21 o 
   9   6   0       18.68       24.66      4.23 o 
  -6   7   0       53.64       53.88      5.53 o 
  -5   7   0       16.73       17.17      2.93 o 
  -4   7   0        7.94        8.14      3.66 o 
  -3   7   0      187.23      179.14      7.00 o 
  -2   7   0       15.97       14.89      2.44 o 
  -1   7   0       59.67       59.55      3.09 o 
   0   7   0       21.74       14.85      1.63 o 
   1   7   0      503.88      582.16     17.58 o 
   2   7   0       12.87       12.45      2.12 o 
   3   7   0      197.86      203.16      7.65 o 
   4   7   0      110.94      110.61      4.64 o 
   5   7   0      181.26      196.40      7.00 o 
   6   7   0       46.04       50.13      3.58 o 
   7   7   0       65.15       60.06      3.58 o 
   8   7   0       99.00      105.31      7.00 o 
   9   7   0        0.46        0.65      3.09 o 
  -6   8   0        3.19       -0.33      3.99 o 
  -5   8   0       61.37       57.86      6.35 o 
  -4   8   0       51.28       46.88      3.26 o 
  -3   8   0      182.21      178.82      6.43 o 
  -2   8   0      349.11      331.22     14.49 o 
  -1   8   0        4.89        1.50      1.48 o 
   0   8   0      855.74      841.75     28.42 o 
   1   8   0        2.08        0.79      1.42 o 
   2   8   0      317.92      310.63     11.56 o 
   3   8   0       41.06       36.95      3.26 o 
   4   8   0      262.03      275.69     10.09 o 
   5   8   0       71.69       68.61      3.83 o 
   6   8   0        0.94        1.79      2.20 o 
   7   8   0      123.95      128.92      7.00 o 
   8   8   0       16.26       22.71      4.23 o 
  -5   9   0        8.17        7.00      4.23 o 
  -4   9   0       57.65       51.84      5.37 o 
  -3   9   0        0.06       -1.87      3.74 o 
  -2   9   0      316.50      294.99     12.05 o 
  -1   9   0       42.22       46.73      2.58 o 
   0   9   0      604.31      594.27     19.78 o 
   1   9   0      166.71      189.38      4.92 o 
   2   9   0      169.51      156.68      5.37 o 
   3   9   0       59.48       65.51      3.83 o 
   4   9   0       46.47       44.68      3.50 o 
   5   9   0      100.65      108.24      4.64 o 
   6   9   0        2.50        5.70      1.95 o 
   7   9   0       52.06       54.45      4.80 o 
   8   9   0        3.17       -0.49      4.07 o 
  -4  10   0       28.51       25.72      5.05 o 
  -3  10   0      309.14      289.77      9.93 o 
  -2  10   0       45.63       45.74      3.17 o 
  -1  10   0      521.22      509.18      9.91 o 
   0  10   0        6.74        3.48      2.28 o 
   1  10   0     1289.66     1176.27     16.47 o 
   2  10   0       72.46       77.89      4.07 o 
   3  10   0      670.06      595.49     16.77 o 
   4  10   0      327.90      309.56     11.48 o 
   5  10   0      309.37      306.13     10.50 o 
   6  10   0      189.89      184.35      8.30 o 
   7  10   0       44.50       38.90      5.21 o 
  -3  11   0        9.94        6.35      3.82 o 
  -2  11   0      108.34       90.83      7.08 o 
  -1  11   0        0.20        2.40      4.48 o 
   0  11   0      145.14      131.22      3.31 o 
   1  11   0        4.11       10.62      2.64 o 
   2  11   0      146.84      134.45      4.88 o 
   3  11   0       32.06       24.98      3.17 o 
   4  11   0      253.93      238.08      8.87 o 
   5  11   0      138.01      120.62      7.16 o 
   6  11   0       81.85       83.91      6.51 o 
   7  11   0      116.56      108.00      7.89 o 
  -2  12   0       33.37       28.57      5.05 o 
  -1  12   0       15.04       19.99      3.26 o 
   0  12   0        7.76        4.26      4.60 o 
   1  12   0       55.21       62.74      4.11 o 
   2  12   0        0.07       -0.73      2.44 o 
   3  12   0       52.83       56.24      5.45 o 
   4  12   0        1.55       -2.60      2.60 o 
   5  12   0      107.79      105.07      7.41 o 
   6  12   0        2.41        1.46      3.74 o 
   0  13   0       22.61       27.63      3.66 o 
   1  13   0       16.38       16.24      3.47 o 
   2  13   0       46.90       39.80      5.53 o 
   3  13   0        3.37        2.60      3.74 o 
   4  13   0       41.06       41.51      5.78 o 
  -4 -13   1        0.42        3.01      3.42 o 
  -3 -13   1       39.38       34.59      5.05 o 
  -2 -13   1        4.80        5.05      3.42 o 
  -1 -13   1       38.38       43.52      3.65 o 
  -5 -12   1        0.04       -1.87      2.77 o 
  -4 -12   1       56.64       60.63      5.86 o 
  -3 -12   1        6.17        6.35      2.93 o 
  -2 -12   1       44.08       48.42      5.45 o 
  -1 -12   1       34.87       39.19      3.31 o 
   0 -12   1       43.27       46.43      4.11 o 
   1 -12   1        4.91        2.94      2.85 o 
   2 -12   1       16.03       20.83      4.07 o 
  -6 -11   1       16.43       17.33      4.07 o 
  -5 -11   1       98.59       94.49      6.67 o 
  -4 -11   1        3.85        3.42      2.85 o 
  -3 -11   1       87.58       78.78      3.83 o 
  -2 -11   1        2.54        1.63      1.79 o 
  -1 -11   1      108.82      107.95      3.54 o 
   0 -11   1        1.60        0.76      2.06 o 
   1 -11   1       15.54       16.39      3.15 o 
   2 -11   1        7.28       12.45      3.34 o 
   3 -11   1       22.53       22.38      4.48 o 
  -7 -10   1      205.25      184.51      9.52 o 
  -6 -10   1      102.15      108.89      6.92 o 
  -5 -10   1      222.27      215.36      8.71 o 
  -4 -10   1      566.74      602.76     14.74 o 
  -3 -10   1       70.66       64.38      3.66 o 
  -2 -10   1      511.64      502.78     14.98 o 
  -1 -10   1        0.53       -0.47      1.72 o 
   0 -10   1      411.98      421.78     13.35 o 
   1 -10   1       12.02       12.52      1.90 o 
   2 -10   1      126.51      112.56      7.08 o 
   3 -10   1       52.04       55.91      6.10 o 
   4 -10   1       23.36       20.18      6.02 o 
  -8  -9   1       58.96       68.44      6.43 o 
  -7  -9   1        0.16        5.13      3.26 o 
  -6  -9   1       70.54       72.59      4.56 o 
  -5  -9   1       28.66       31.33      3.58 o 
  -4  -9   1      597.46      590.01     17.50 o 
  -3  -9   1       66.08       62.91      4.15 o 
  -2  -9   1      429.55      423.23     16.61 o 
  -1  -9   1      334.25      331.35     10.62 o 
   0  -9   1      145.45      145.26      3.93 o 
   1  -9   1      223.17      223.75      5.38 o 
   2  -9   1        6.74        9.52      2.36 o 
   3  -9   1      362.16      351.89     10.91 o 
   4  -9   1        0.63        0.00      3.09 o 
   5  -9   1       61.87       45.74      5.70 o 
  -8  -8   1       25.94       30.19      4.39 o 
  -7  -8   1      181.54      197.94      8.14 o 
  -6  -8   1       33.82       30.68      3.99 o 
  -5  -8   1      352.36      359.79     14.08 o 
  -4  -8   1       33.19       30.84      3.34 o 
  -3  -8   1      424.17      405.33     17.58 o 
  -2  -8   1        2.06       -0.90      1.87 o 
  -1  -8   1      756.75      742.32     17.50 o 
   0  -8   1      269.12      288.60      7.37 o 
   1  -8   1      298.67      291.32      8.44 o 
   2  -8   1      281.18      285.87      9.04 o 
   3  -8   1      111.51      113.37      4.88 o 
   4  -8   1      153.89      166.60      5.37 o 
   5  -8   1        2.24        1.71      3.99 o 
   6  -8   1       84.92       91.80      7.16 o 
  -8  -7   1       21.79       17.33      6.19 o 
  -7  -7   1      152.51      162.86      7.81 o 
  -6  -7   1       31.88       33.94      3.50 o 
  -5  -7   1      115.75      117.69      4.64 o 
  -4  -7   1      444.30      459.97     19.38 o 
  -3  -7   1      147.19      136.90      6.19 o 
  -2  -7   1       87.42       86.19      3.66 o 
  -1  -7   1       59.69       58.23      2.30 o 
   0  -7   1      602.14      595.45     23.69 o 
   1  -7   1        5.57        4.05      2.03 o 
   2  -7   1      367.31      370.96     12.05 o 
   3  -7   1       99.97      104.26      4.48 o 
   4  -7   1      166.68      184.43      6.43 o 
   5  -7   1       16.74       16.52      2.36 o 
   6  -7   1       27.87       21.24      4.96 o 
  -9  -6   1        0.40        0.33      4.15 o 
  -8  -6   1       88.28       93.76      6.43 o 
  -7  -6   1       20.10       23.19      2.77 o 
  -6  -6   1      144.30      161.88      6.27 o 
  -5  -6   1       60.38       59.90      3.66 o 
  -4  -6   1      342.26      338.73     12.29 o 
  -3  -6   1      297.00      278.32     11.07 o 
  -2  -6   1       76.60      103.44      4.15 o 
  -1  -6   1     1149.37     1113.13     25.42 o 
   0  -6   1       84.87       96.71      2.80 o 
   1  -6   1      383.96      384.46      9.84 o 
   2  -6   1        2.50        4.72      1.95 o 
   3  -6   1      370.78      410.20     12.78 o 
   4  -6   1       21.54       22.95      2.93 o 
   5  -6   1        8.92        9.11      2.52 o 
   6  -6   1       53.29       54.20      5.78 o 
   7  -6   1       14.40       17.50      4.39 o 
  -9  -5   1        3.30        1.95      4.56 o 
  -8  -5   1      186.68      172.22      7.81 o 
  -7  -5   1      122.23      126.72      4.88 o 
  -6  -5   1      375.22      358.09     15.96 o 
  -5  -5   1       73.26       76.18      3.83 o 
  -4  -5   1      115.33      124.28      5.37 o 
  -3  -5   1      620.99      575.18     27.20 o 
  -1  -5   1     1064.57     1034.56     25.81 o 
   0  -5   1      717.20      591.76     19.69 o 
   1  -5   1      174.55      165.84      8.02 o 
   2  -5   1      122.27      115.90      3.99 o 
   3  -5   1       19.32       13.43      2.44 o 
   4  -5   1      226.53      236.29      8.63 o 
   5  -5   1        0.15       -0.65      2.36 o 
   6  -5   1      107.77      109.55      4.72 o 
   7  -5   1       16.06       10.25      4.64 o 
  -9  -4   1       38.84       37.44      5.37 o 
  -8  -4   1       86.22       90.50      6.10 o 
  -7  -4   1      164.47      171.33      6.10 o 
  -6  -4   1      175.28      188.91      6.76 o 
  -5  -4   1       69.38       59.82      3.42 o 
  -4  -4   1     1213.13     1154.75     34.55 o 
  -3  -4   1       34.19       23.68      2.03 o 
  -2  -4   1      273.44      264.99     11.48 o 
  -1  -4   1      139.97      136.58      4.56 o 
   0  -4   1     3192.20     3071.45     42.35 o 
   1  -4   1      141.10      129.91      3.70 o 
   2  -4   1      430.71      389.85     13.68 o 
   3  -4   1      549.52      546.12     25.73 o 
   4  -4   1       22.37       21.97      2.69 o 
   5  -4   1       75.29       80.65      4.56 o 
   6  -4   1        1.32        1.30      2.20 o 
   7  -4   1      141.47      152.03      7.49 o 
   8  -4   1        0.72        3.01      4.15 o 
  -9  -3   1        0.02       -2.28      3.66 o 
  -8  -3   1       42.27       45.82      5.29 o 
  -7  -3   1        0.83        0.24      1.95 o 
  -6  -3   1       14.15       14.89      3.09 o 
  -5  -3   1       39.88       41.59      3.09 o 
  -4  -3   1       91.30       79.27      3.26 o 
  -3  -3   1      163.40      128.69      4.72 o 
  -2  -3   1      137.71      159.46      5.94 o 
  -1  -3   1      276.16      253.02     11.32 o 
   0  -3   1     1919.72     1870.22     31.90 o 
   1  -3   1        3.70        7.42      0.95 o 
   2  -3   1      248.74      277.77     10.75 o 
   3  -3   1      737.31      673.25     28.59 o 
   4  -3   1      262.23      249.00      9.28 o 
   5  -3   1      145.17      133.89      5.29 o 
   6  -3   1      130.44      133.88      5.21 o 
   7  -3   1       55.18       52.33      3.58 o 
   8  -3   1       27.85       35.16      4.72 o 
  -9  -2   1        9.66       12.37      4.23 o 
  -8  -2   1        2.02        1.30      3.09 o 
  -7  -2   1      210.26      232.78      7.81 o 
  -6  -2   1       73.87       71.62      4.56 o 
  -5  -2   1       79.19       78.13      3.66 o 
  -4  -2   1      724.72      739.29     29.48 o 
  -3  -2   1      744.03      672.75     28.92 o 
  -2  -2   1       22.81       12.29      1.46 o 
  -1  -2   1       15.02        8.78      0.78 o 
   0  -2   1     1033.37     1058.59     21.04 o 
   1  -2   1      112.22      112.53      3.15 o 
   2  -2   1       67.18      112.07      5.37 o 
   3  -2   1        4.73        1.95      1.63 o 
   4  -2   1      257.32      246.81     10.18 o 
   5  -2   1        0.73       -2.52      2.52 o 
   6  -2   1       55.88       62.26      3.83 o 
   7  -2   1       43.53       44.92      3.42 o 
   8  -2   1        7.86       10.82      5.37 o 
  -9  -1   1       72.08       74.30      6.59 o 
  -8  -1   1        4.16        4.72      3.50 o 
  -7  -1   1      397.19      412.06     14.57 o 
  -6  -1   1       83.77       81.55      4.15 o 
  -5  -1   1      318.02      383.41     14.00 o 
  -4  -1   1      954.83      989.02     34.22 o 
  -3  -1   1      220.15      324.08     12.13 o 
  -2  -1   1      150.42      128.38      5.45 o 
  -1  -1   1      535.82      585.58     33.75 o 
   0  -1   1     1611.04     1517.03     49.06 o 
   1  -1   1      317.31      353.35      8.58 o 
   2  -1   1      501.62      591.40     26.64 o 
   3  -1   1      599.30      479.81     17.67 o 
   4  -1   1       13.55       13.67      1.87 o 
   5  -1   1       49.05       43.05      3.01 o 
   6  -1   1       20.50       21.89      2.60 o 
   7  -1   1      137.95      142.35      5.21 o 
   8  -1   1        0.05       -2.69      2.69 o 
   9  -1   1        2.19        4.31      4.48 o 
  -9   0   1       21.30       12.53      4.23 o 
  -8   0   1      367.83      327.14     10.58 o 
  -7   0   1      363.95      348.72     12.70 o 
  -6   0   1     1072.68     1143.03     28.43 o 
  -5   0   1     1504.13     1571.80     37.97 o 
  -4   0   1     3710.48     3950.92     65.53 o 
  -3   0   1     9544.91     9495.96    103.03 o 
  -2   0   1     4927.72     5290.45     76.12 o 
  -1   0   1     7587.92     7826.20     49.57 o 
   0   0   1       67.99       62.90      2.01 o 
   1   0   1     6513.57     6264.53     43.03 o 
   2   0   1      423.62      365.58     12.71 o 
   3   0   1     3384.53     3414.02     62.74 o 
   4   0   1      561.99      454.07     16.61 o 
   5   0   1      104.42      100.35      5.21 o 
   6   0   1       36.17       32.88      3.34 o 
   7   0   1        6.54        9.68      3.09 o 
   8   0   1       35.70       38.33      5.29 o 
   9   0   1        0.28        5.21      3.91 o 
  -9   1   1       22.83       17.42      4.80 o 
  -8   1   1      100.70      106.45      6.67 o 
  -7   1   1      303.02      290.18     11.40 o 
  -6   1   1      252.60      269.83      9.93 o 
  -5   1   1      230.18      227.26      9.12 o 
  -4   1   1      685.75      740.94     29.07 o 
  -3   1   1     1604.06     1526.08     42.57 o 
  -2   1   1     1309.19     1305.68     40.14 o 
  -1   1   1      338.52      335.92      8.05 o 
   0   1   1    12337.57    12356.63     53.01 o 
   1   1   1      145.21      159.71      4.31 o 
   2   1   1     2321.32     2242.81     47.37 o 
   3   1   1      138.66      142.85      7.00 o 
   4   1   1     2915.36     2748.81     55.77 o 
   5   1   1      199.10      204.06      8.30 o 
   6   1   1      216.79      212.93      8.30 o 
   7   1   1      288.38      300.60     13.02 o 
   8   1   1       25.00       18.56      2.69 o 
   9   1   1       28.92       32.39      5.05 o 
  -8   2   1        7.63       10.34      4.39 o 
  -7   2   1       20.24       17.42      2.60 o 
  -6   2   1      136.68      136.16      5.94 o 
  -5   2   1        2.04        0.65      1.87 o 
  -4   2   1      518.42      500.26     16.20 o 
  -3   2   1       50.35       54.61      2.60 o 
  -2   2   1      113.07      119.08      5.62 o 
  -1   2   1      861.90      943.93     22.56 o 
   0   2   1     2805.23     2727.74     32.17 o 
   1   2   1      192.33      183.39      5.24 o 
   2   2   1     1774.40     1745.34     43.62 o 
   3   2   1      890.82      865.67     33.00 o 
   4   2   1      933.01      983.17     33.40 o 
   5   2   1       89.85      104.83      3.99 o 
   6   2   1       13.41       13.51      2.60 o 
   7   2   1      207.87      207.55      7.24 o 
   8   2   1       25.48       29.87      3.09 o 
   9   2   1       18.87       21.73      4.23 o 
  -8   3   1       42.43       44.43      6.10 o 
  -7   3   1      100.94      104.50      4.48 o 
  -6   3   1      238.79      263.15      8.06 o 
  -5   3   1      127.41      138.28      5.45 o 
  -4   3   1      153.83      165.88      7.00 o 
  -3   3   1     1320.14     1397.55     39.28 o 
  -2   3   1      218.36      230.21      9.44 o 
  -1   3   1     1010.53     1075.38     25.33 o 
   0   3   1      745.11      819.15     29.55 o 
   1   3   1     4622.28     4513.83     48.57 o 
   2   3   1       59.12       54.29      2.12 o 
   3   3   1     1262.83     1311.66     39.87 o 
   4   3   1      623.65      675.20     27.69 o 
   5   3   1      117.56      140.72      5.94 o 
   6   3   1      260.86      286.44      9.85 o 
   7   3   1       26.18       23.76      3.58 o 
   8   3   1      214.42      228.95      9.36 o 
   9   3   1        0.50        2.12      2.93 o 
  -8   4   1        1.22        4.07      3.91 o 
  -7   4   1      199.41      207.38      9.44 o 
  -6   4   1       31.09       38.09      3.50 o 
  -5   4   1      144.36      150.41      6.35 o 
  -4   4   1      317.15      368.10     12.54 o 
  -3   4   1      874.43      866.80     30.46 o 
  -2   4   1     1396.85     1537.92     42.71 o 
  -1   4   1      348.52      383.04     11.11 o 
   0   4   1     5080.65     5300.03     67.59 o 
   1   4   1      115.48      178.53      5.25 o 
   2   4   1      746.64      827.50     31.53 o 
   3   4   1        2.02        2.69      1.30 o 
   4   4   1     1509.81     1544.40     40.76 o 
   5   4   1       10.92       11.31      2.12 o 
   6   4   1      143.64      150.65      5.29 o 
   7   4   1      125.16      122.98      4.88 o 
   8   4   1       71.02       82.44      4.07 o 
   9   4   1       21.55       20.83      4.80 o 
  -7   5   1        8.23        5.37      3.74 o 
  -6   5   1      266.84      286.83     10.34 o 
  -5   5   1       97.29      108.00      4.64 o 
  -4   5   1      448.49      448.08     19.05 o 
  -3   5   1      974.34     1061.39     30.63 o 
  -2   5   1      927.52      974.88     32.91 o 
  -1   5   1     3016.12     3095.21     42.44 o 
   0   5   1     2100.61     2230.60     36.87 o 
   1   5   1     6906.71     7477.15     78.50 o 
   2   5   1       77.12      101.00      4.07 o 
   3   5   1     2791.15     2867.98     56.00 o 
   4   5   1      208.36      217.58      9.77 o 
   5   5   1     1008.78     1051.70     30.30 o 
   6   5   1      295.23      301.83     15.38 o 
   7   5   1      458.81      417.04     14.33 o 
   8   5   1      137.39      125.01      6.59 o 
   9   5   1       25.78        6.19      5.13 o 
  -7   6   1        4.70        9.77      4.31 o 
  -6   6   1        3.27        7.57      3.26 o 
  -5   6   1        0.84       -1.46      1.95 o 
  -4   6   1       69.43       71.70      3.99 o 
  -3   6   1      260.60      223.52      8.87 o 
  -2   6   1       40.85       40.61      3.17 o 
  -1   6   1       40.41       29.66      2.36 o 
   0   6   1        5.39        8.34      2.85 o 
   1   6   1      384.90      379.74     14.86 o 
   2   6   1       26.91       26.78      2.28 o 
   3   6   1       37.73       31.25      3.09 o 
   4   6   1     1005.68      947.32     29.57 o 
   5   6   1       37.62       44.44      3.50 o 
   6   6   1      124.33      124.20      5.37 o 
   7   6   1        0.20        1.79      2.44 o 
   8   6   1       92.24       91.80      5.94 o 
   9   6   1        6.59        9.03      3.82 o 
  -6   7   1       40.62       52.74      5.94 o 
  -5   7   1       15.99       16.28      2.44 o 
  -4   7   1      109.79      103.36      4.56 o 
  -3   7   1       73.77       76.66      3.99 o 
  -2   7   1      277.52      285.63     10.66 o 
  -1   7   1        0.24        1.81      1.59 o 
   0   7   1      495.89      493.47     18.97 o 
   1   7   1        4.75        7.87      1.45 o 
   2   7   1      196.96      207.23      8.63 o 
   3   7   1       61.71       70.81      3.91 o 
   4   7   1      573.17      575.56     22.55 o 
   5   7   1      224.50      221.72      7.90 o 
   6   7   1       32.86       36.62      3.09 o 
   7   7   1      244.50      262.17     10.42 o 
   8   7   1        8.80        8.46      5.45 o 
   9   7   1       39.59       31.17      5.53 o 
  -6   8   1       34.18       32.15      6.27 o 
  -5   8   1       39.66       31.74      5.21 o 
  -4   8   1       11.29       17.01      2.52 o 
  -3   8   1      193.64      189.97      6.59 o 
  -2   8   1       13.64       16.44      2.60 o 
  -1   8   1       63.33       69.42      3.46 o 
   0   8   1       12.17       11.95      2.04 o 
   1   8   1      189.29      176.28      4.56 o 
   2   8   1      163.12      177.68      6.43 o 
   3   8   1       29.61       24.17      3.34 o 
   4   8   1       74.44       77.48      3.99 o 
   5   8   1      122.59      133.48      4.96 o 
   6   8   1        3.25        3.17      1.95 o 
   7   8   1       27.94       31.41      4.07 o 
   8   8   1       34.39       32.96      5.05 o 
  -5   9   1       44.65       53.63      5.62 o 
  -4   9   1        3.01        7.32      3.42 o 
  -3   9   1      194.03      204.05      8.71 o 
  -2   9   1       13.34       16.85      2.77 o 
  -1   9   1       21.59       23.89      2.24 o 
   0   9   1      215.82      245.13      6.15 o 
   1   9   1       44.86       41.70      2.27 o 
   2   9   1      323.88      328.86     10.50 o 
   3   9   1       13.05        9.60      2.85 o 
   4   9   1      260.73      265.92     12.62 o 
   5   9   1       23.64       23.36      2.77 o 
   6   9   1        3.64        2.69      2.20 o 
   7   9   1       49.57       49.40      5.13 o 
   8   9   1       33.98       42.89      5.21 o 
  -4  10   1       55.26       50.38      5.62 o 
  -3  10   1       65.00       64.62      5.53 o 
  -2  10   1      285.92      282.20      9.85 o 
  -1  10   1        7.43        2.86      3.38 o 
   0  10   1      482.21      496.23     10.79 o 
   1  10   1       34.35       43.27      2.36 o 
   2  10   1      369.77      333.26     13.84 o 
   3  10   1      125.01      132.58      4.96 o 
   4  10   1      246.37      245.48     10.26 o 
   5  10   1      219.42      235.47      9.28 o 
   6  10   1       17.35       21.73      4.15 o 
   7  10   1       87.97       88.22      6.75 o 
  -3  11   1       98.38       91.88      7.08 o 
  -2  11   1        4.24        3.26      3.34 o 
  -1  11   1      150.77      139.97      5.09 o 
   0  11   1        8.73        9.12      2.03 o 
   1  11   1      509.87      470.55      9.15 o 
   2  11   1       55.75       55.58      3.42 o 
   3  11   1      261.51      254.52      9.52 o 
   4  11   1      119.51      113.37      4.39 o 
   5  11   1      135.35      136.16      7.24 o 
   6  11   1      143.64      141.70      8.30 o 
   7  11   1        7.54       16.76      4.72 o 
  -2  12   1       24.64       34.26      4.48 o 
  -1  12   1        3.50        2.00      2.52 o 
   0  12   1       30.10       30.77      6.88 o 
   1  12   1       45.19       40.28      3.51 o 
   2  12   1       35.89       34.42      4.48 o 
   3  12   1        6.18        7.49      2.77 o 
   4  12   1       82.01       91.48      6.10 o 
   5  12   1        0.21        1.14      3.82 o 
   6  12   1       47.96       49.81      5.78 o 
   0  13   1       19.16       13.91      3.28 o 
   1  13   1       60.49       60.09      4.36 o 
   2  13   1        6.93        0.08      3.99 o 
   3  13   1       38.00       29.54      4.80 o 
   4  13   1        1.94        1.95      2.85 o 
  -3 -13   2       22.95       28.48      4.64 o 
  -2 -13   2       44.78       44.43      5.62 o 
  -1 -13   2       97.73       94.43      6.06 o 
  -5 -12   2       51.95       59.74      5.62 o 
  -4 -12   2        0.22       -2.44      2.77 o 
  -3 -12   2       30.35       32.88      4.48 o 
  -2 -12   2        0.64        0.98      3.34 o 
  -1 -12   2       46.98       46.87      3.62 o 
   0 -12   2       18.52       16.87      3.34 o 
   1 -12   2       32.11       27.34      3.57 o 
  -6 -11   2       26.35       29.79      6.75 o 
  -5 -11   2        9.39        9.03      4.15 o 
  -4 -11   2      101.87      110.28      6.92 o 
  -3 -11   2        1.67       -1.55      2.52 o 
  -2 -11   2       48.81       47.04      5.13 o 
  -1 -11   2       23.25       23.11      2.79 o 
   0 -11   2       72.61       77.28      4.17 o 
   1 -11   2        2.43        3.82      2.30 o 
   2 -11   2       45.88       39.96      5.45 o 
   3 -11   2       29.99       43.38      5.37 o 
  -7 -10   2       20.52       26.12      5.29 o 
  -6 -10   2       49.89       59.00      5.62 o 
  -5 -10   2       88.01       97.82      6.35 o 
  -4 -10   2       59.26       65.76      3.58 o 
  -3 -10   2      121.87      131.77      4.72 o 
  -2 -10   2        1.22        1.30      1.87 o 
  -1 -10   2      218.66      227.49      7.27 o 
   0 -10   2       12.77       14.33      2.89 o 
   1 -10   2       44.21       52.96      2.47 o 
   2 -10   2        2.53       -0.08      3.34 o 
   3 -10   2       49.17       41.75      6.51 o 
   4 -10   2        1.14        0.98      4.56 o 
  -7  -9   2      191.70      192.65      8.55 o 
  -6  -9   2        2.40        7.57      3.42 o 
  -5  -9   2      212.67      228.79      9.12 o 
  -4  -9   2      114.77      127.53      4.96 o 
  -3  -9   2      208.60      213.57      7.41 o 
  -2  -9   2      278.92      284.08     13.43 o 
  -1  -9   2      191.21      182.40      4.59 o 
   0  -9   2      620.29      619.53     13.12 o 
   1  -9   2       15.54       21.15      5.53 o 
   2  -9   2      217.57      191.76      9.36 o 
   3  -9   2       26.87       27.59      2.85 o 
   4  -9   2       69.00       66.98      5.94 o 
   5  -9   2       18.43       22.05      4.88 o 
  -8  -8   2       56.13       63.89      6.10 o 
  -7  -8   2       20.34       20.35      5.45 o 
  -6  -8   2       63.72       66.41      3.66 o 
  -5  -8   2        0.46       -0.57      3.66 o 
  -4  -8   2      570.20      548.08     18.32 o 
  -3  -8   2       14.70       15.22      2.36 o 
  -2  -8   2      403.15      398.65     18.48 o 
  -1  -8   2      127.25      132.12      7.08 o 
   0  -8   2      439.23      448.84     28.78 o 
   1  -8   2      140.69      151.93      3.65 o 
   2  -8   2       67.74       67.47      3.83 o 
   3  -8   2      392.06      405.22     14.00 o 
   4  -8   2        0.43       -0.57      2.12 o 
   5  -8   2       66.05       65.68      6.51 o 
   6  -8   2        2.45        0.08      4.39 o 
  -8  -7   2       52.51       63.32      5.86 o 
  -7  -7   2      121.81      133.31      7.24 o 
  -6  -7   2       25.08       30.84      3.50 o 
  -5  -7   2      173.89      168.15      6.35 o 
  -4  -7   2        3.61        1.55      2.36 o 
  -3  -7   2      406.01      375.54     12.86 o 
  -2  -7   2       16.96       17.17      2.28 o 
  -1  -7   2      606.72      595.04     19.09 o 
   0  -7   2      110.99      108.97      5.53 o 
   1  -7   2      128.16      134.20      3.71 o 
   2  -7   2       97.69       99.13      4.31 o 
   3  -7   2      134.62      138.52      5.45 o 
   4  -7   2      225.00      225.62     10.83 o 
   5  -7   2       16.06       13.18      3.66 o 
   6  -7   2      135.04      134.45      7.57 o 
  -8  -6   2        0.20        1.22      3.74 o 
  -7  -6   2      133.13      130.87      4.88 o 
  -6  -6   2       35.46       36.54      3.34 o 
  -5  -6   2      121.34      113.54      4.64 o 
  -4  -6   2      689.38      698.65     24.35 o 
  -3  -6   2      387.88      359.91     12.94 o 
  -2  -6   2      176.74      164.82      7.81 o 
  -1  -6   2      152.98      146.83      9.24 o 
   0  -6   2      595.83      592.95     18.18 o 
   1  -6   2        2.35        8.62      1.55 o 
   2  -6   2      221.09      224.82      8.95 o 
   3  -6   2       61.06       70.97      3.83 o 
   4  -6   2      293.33      301.99     14.16 o 
   5  -6   2        2.10        1.87      2.28 o 
   6  -6   2       85.08      103.03      6.43 o 
   7  -6   2       41.23       42.73      5.53 o 
  -9  -5   2        4.43        8.06      4.15 o 
  -8  -5   2       83.62       79.27      6.59 o 
  -7  -5   2        0.04        0.41      2.69 o 
  -6  -5   2      331.15      332.60     14.98 o 
  -5  -5   2       44.50       48.50      3.50 o 
  -4  -5   2     1561.02     1447.53     36.75 o 
  -3  -5   2      623.31      623.69     25.98 o 
  -2  -5   2      272.86      279.30     10.26 o 
  -1  -5   2     2406.71     2439.84     38.24 o 
   0  -5   2      214.10      209.39      6.17 o 
   1  -5   2     1904.88     1839.13     32.32 o 
   2  -5   2        1.00        3.58      2.12 o 
   3  -5   2     1498.86     1452.10     36.75 o 
   4  -5   2       30.80       31.58      3.66 o 
   5  -5   2      143.82      140.31      5.37 o 
   6  -5   2       26.04       22.62      2.85 o 
   7  -5   2       87.12       83.58      6.27 o 
  -9  -4   2        2.08        5.62      4.96 o 
  -8  -4   2       40.24       43.21      5.70 o 
  -7  -4   2       80.78       76.01      4.15 o 
  -6  -4   2       61.06       59.25      3.83 o 
  -5  -4   2       78.31       65.92      3.58 o 
  -4  -4   2      145.54      147.08      6.51 o 
  -3  -4   2     1205.16     1085.87     35.37 o 
  -2  -4   2      187.35      219.46      8.95 o 
  -1  -4   2     1624.41     1584.94     31.53 o 
   0  -4   2      514.47      523.42     34.08 o 
   1  -4   2      778.60      787.71     22.38 o 
   2  -4   2      663.47      575.22     26.79 o 
   3  -4   2      691.35      672.09     27.44 o 
   4  -4   2      725.25      684.01     24.18 o 
   5  -4   2       51.42       53.14      3.91 o 
   6  -4   2      153.56      154.23      5.45 o 
   7  -4   2        3.55       10.09      3.50 o 
   8  -4   2       32.48       19.61      6.92 o 
  -9  -3   2        6.51        7.32      3.50 o 
  -8  -3   2       19.21       14.49      3.58 o 
  -7  -3   2      170.70      174.91      6.10 o 
  -6  -3   2       87.08       85.29      4.31 o 
  -5  -3   2      109.21      113.46      4.56 o 
  -4  -3   2      336.87      298.28     10.42 o 
  -3  -3   2      253.63      265.71     10.18 o 
  -2  -3   2        3.42        1.95      2.20 o 
  -1  -3   2       15.91       20.01      1.18 o 
   0  -3   2     5301.51     4979.10    134.61 o 
   1  -3   2       52.11       38.09      1.41 o 
   2  -3   2     1235.59     1081.18     35.87 o 
   3  -3   2      186.97      164.18      7.00 o 
   4  -3   2      332.37      322.04     11.64 o 
   5  -3   2       78.59       82.69      4.15 o 
   6  -3   2        6.53        7.24      2.20 o 
   7  -3   2      216.21      225.37      8.71 o 
   8  -3   2        0.36       -0.49      3.58 o 
  -9  -2   2        2.78       -0.16      3.58 o 
  -8  -2   2       49.76       56.89      5.45 o 
  -7  -2   2       19.32       15.79      2.77 o 
  -6  -2   2      102.08      117.52      4.72 o 
  -5  -2   2       45.05       46.31      3.09 o 
  -4  -2   2      230.29      269.27     10.74 o 
  -3  -2   2       55.17       31.33      2.20 o 
  -2  -2   2        8.79       12.13      1.46 o 
  -1  -2   2       36.56       47.80      1.48 o 
   0  -2   2     2044.22     2055.17     92.34 o 
   1  -2   2       56.18       85.81      1.98 o 
   2  -2   2      960.15      956.08     34.39 o 
   3  -2   2      450.19      427.89     14.90 o 
   4  -2   2       51.48       48.59      3.09 o 
   5  -2   2       59.26       54.53      3.42 o 
   6  -2   2        4.01        5.37      2.52 o 
   7  -2   2       97.90       99.78      4.48 o 
   8  -2   2       30.28       38.58      4.80 o 
  -9  -1   2        3.69        0.33      3.66 o 
  -8  -1   2       13.14       12.61      4.15 o 
  -7  -1   2      214.16      204.70      6.51 o 
  -6  -1   2        2.69        4.39      2.69 o 
  -5  -1   2      155.73      152.53      5.13 o 
  -4  -1   2      120.89      120.78      4.15 o 
  -3  -1   2     1118.30     1022.70     35.21 o 
  -2  -1   2     1246.71     1236.98     38.66 o 
  -1  -1   2       13.38       20.52      0.95 o 
   0  -1   2     5573.69     5180.79     71.79 o 
   1  -1   2       37.77       29.16      1.04 o 
   2  -1   2        5.45        9.77      1.55 o 
   3  -1   2       30.63       17.66      1.79 o 
   4  -1   2      297.63      288.02     10.75 o 
   5  -1   2       38.89       39.72      3.17 o 
   6  -1   2       84.22      104.17      5.13 o 
   7  -1   2       57.76       56.07      3.66 o 
   8  -1   2       52.43       52.57      5.53 o 
   9  -1   2        3.56        0.73      4.07 o 
  -9   0   2       53.44       57.54      6.10 o 
  -8   0   2        0.79        0.08      3.99 o 
  -7   0   2      306.11      309.31     11.97 o 
  -6   0   2        9.47       10.25      2.93 o 
  -5   0   2       44.63       46.80      3.42 o 
  -4   0   2      308.52      268.32      9.77 o 
  -3   0   2        1.76        1.79      2.52 o 
  -2   0   2      523.79      454.78     15.88 o 
  -1   0   2      200.58      211.05      5.61 o 
   0   0   2     2432.63     2481.91     28.00 o 
   1   0   2      666.26      605.62     15.52 o 
   2   0   2     1314.08     1302.50     37.86 o 
   3   0   2     1880.33     1819.48     46.59 o 
   4   0   2        2.45        2.85      2.03 o 
   5   0   2      418.79      425.95     14.25 o 
   6   0   2        0.37        2.36      2.69 o 
   7   0   2      312.45      308.34     12.37 o 
   8   0   2        0.97        1.30      3.66 o 
   9   0   2       14.74       17.09      4.48 o 
  -8   1   2       35.47       38.90      5.21 o 
  -7   1   2       26.03       26.04      3.26 o 
  -6   1   2      119.76      111.75      4.80 o 
  -5   1   2      119.96      126.56      4.96 o 
  -4   1   2      216.45      213.83      7.81 o 
  -3   1   2     1076.48     1121.24     36.35 o 
  -2   1   2        7.56        5.94      1.38 o 
  -1   1   2        3.49        4.37      0.75 o 
   0   1   2       48.22       63.35      1.29 o 
   1   1   2      605.42      559.61     15.33 o 
   2   1   2      907.55      883.09     31.72 o 
   3   1   2      450.04      496.43     16.04 o 
   4   1   2     1297.56     1169.81     37.41 o 
   5   1   2        2.22        4.15      2.93 o 
   6   1   2      225.48      215.37      8.71 o 
   7   1   2       24.11       31.41      3.26 o 
   8   1   2       88.31       86.68      3.99 o 
   9   1   2        0.16        1.46      2.93 o 
  -8   2   2       19.34       23.19      5.62 o 
  -7   2   2      102.83      107.43      4.64 o 
  -6   2   2       74.49       81.22      4.39 o 
  -5   2   2       48.36       57.62      3.83 o 
  -4   2   2       22.56       21.48      2.36 o 
  -3   2   2     1766.00     1786.88     44.44 o 
  -2   2   2       25.22       17.50      1.71 o 
  -1   2   2     1756.85     1856.93     31.76 o 
   0   2   2      416.33      456.97     15.78 o 
   1   2   2     1861.19     1903.00     29.97 o 
   2   2   2      196.92      202.47      7.65 o 
   3   2   2       43.90       57.30      2.44 o 
   4   2   2     3830.33     3891.71     64.49 o 
   5   2   2        7.97        9.20      2.12 o 
   6   2   2      657.50      635.92     22.15 o 
   7   2   2       58.44       59.74      4.56 o 
   8   2   2      151.54      144.55      5.29 o 
   9   2   2       16.78       19.78      4.56 o 
  -8   3   2       26.23       30.03      5.21 o 
  -7   3   2       42.89       46.96      5.53 o 
  -6   3   2      351.01      380.46     13.92 o 
  -5   3   2        5.34        6.18      2.85 o 
  -4   3   2     1097.58     1151.11     33.56 o 
  -3   3   2        0.28        6.02      1.71 o 
  -2   3   2      659.45      710.73     30.87 o 
  -1   3   2      196.00      217.89      6.09 o 
   0   3   2      676.68      681.08     20.58 o 
   1   3   2     2740.53     2746.25     39.05 o 
   2   3   2        1.92        3.91      1.30 o 
   3   3   2     1431.26     1310.19     39.87 o 
   4   3   2      581.97      499.76     24.51 o 
   5   3   2      290.93      281.90     11.15 o 
   6   3   2       10.54        7.16      2.93 o 
   7   3   2      278.47      266.57     12.45 o 
   8   3   2       10.92       10.50      2.85 o 
   9   3   2       28.17       26.53      5.05 o 
  -8   4   2       28.44       30.68      4.88 o 
  -7   4   2       16.43       11.64      3.99 o 
  -6   4   2      277.54      275.69     10.91 o 
  -5   4   2       64.96       69.67      3.83 o 
  -4   4   2      420.81      422.43     19.54 o 
  -3   4   2     1201.35     1116.12     33.97 o 
  -2   4   2      227.58      242.82      9.36 o 
  -1   4   2     1336.72     1262.84     27.72 o 
   0   4   2        5.63        3.87      1.34 o 
   1   4   2     4934.10     5303.34     88.40 o 
   2   4   2      218.97      223.13      9.28 o 
   3   4   2     1755.33     1677.25     44.78 o 
   4   4   2      811.92      771.66     29.32 o 
   5   4   2      559.59      498.30     22.15 o 
   6   4   2      168.33      178.74      7.16 o 
   7   4   2      133.72      125.50      4.88 o 
   8   4   2      183.14      193.87      8.14 o 
   9   4   2        0.38        0.57      3.01 o 
  -7   5   2      116.44      105.88      7.49 o 
  -6   5   2       39.36       36.95      3.34 o 
  -5   5   2      170.60      171.81      6.35 o 
  -4   5   2      184.46      175.40      6.27 o 
  -3   5   2      927.35      856.90     28.10 o 
  -2   5   2      578.30      561.93     26.06 o 
  -1   5   2       26.38       30.07      1.67 o 
   0   5   2     2540.26     2602.22     67.47 o 
   1   5   2        1.63        6.89      1.13 o 
   2   5   2     1360.85     1403.24     40.11 o 
   3   5   2       75.40       72.84      3.09 o 
   4   5   2     1450.19     1358.63     37.65 o 
   5   5   2       55.09       57.13      3.34 o 
   6   5   2        1.78        0.57      2.12 o 
   7   5   2      124.58      119.48      4.64 o 
   8   5   2       13.73       14.89      3.66 o 
   9   5   2       30.79       32.47      4.56 o 
  -7   6   2        7.52        1.87      3.58 o 
  -6   6   2       78.34       77.23      5.62 o 
  -5   6   2       21.61       23.52      2.60 o 
  -4   6   2       63.87       63.07      3.74 o 
  -3   6   2       27.57       25.96      2.93 o 
  -2   6   2      342.16      347.52     12.29 o 
  -1   6   2        1.34        2.56      1.12 o 
   0   6   2     1862.84     1855.56     31.96 o 
   1   6   2      345.66      359.78      9.67 o 
   2   6   2     1304.79     1224.12     37.32 o 
   3   6   2      239.50      222.47      8.22 o 
   4   6   2      398.14      402.08     13.43 o 
   5   6   2      483.18      478.54     19.86 o 
   6   6   2        5.73        7.65      2.36 o 
   7   6   2      365.91      350.92     12.37 o 
   8   6   2       30.27       28.89      4.72 o 
   9   6   2       46.21       45.82      5.62 o 
  -6   7   2       37.24       40.85      5.53 o 
  -5   7   2       41.56       33.20      4.64 o 
  -4   7   2        3.18        0.41      1.95 o 
  -3   7   2      287.25      305.40     14.08 o 
  -2   7   2        0.69        1.14      2.12 o 
  -1   7   2       76.16       84.53      3.54 o 
   0   7   2        0.21        4.38      1.43 o 
   1   7   2      639.33      612.68     27.24 o 
   2   7   2        2.93        3.74      1.79 o 
   3   7   2      108.65      103.12      4.23 o 
   4   7   2      200.73      216.02      9.03 o 
   5   7   2       65.76       72.76      4.07 o 
   6   7   2       60.84       74.95      4.31 o 
   7   7   2        0.93        1.95      2.20 o 
   8   7   2      174.76      186.22      8.63 o 
   9   7   2       10.91        5.05      4.23 o 
  -6   8   2        8.62       11.07      6.43 o 
  -5   8   2       23.04       21.73      5.37 o 
  -4   8   2       25.39       33.12      2.85 o 
  -3   8   2       57.35       59.33      3.66 o 
  -2   8   2      198.44      207.14      7.08 o 
  -1   8   2        1.09        1.09      1.32 o 
   0   8   2      315.72      334.46      8.05 o 
   1   8   2       22.83       25.98      2.13 o 
   2   8   2       59.58       51.27      3.34 o 
   3   8   2        0.91       -1.30      2.36 o 
   4   8   2      133.47      134.70      5.29 o 
   5   8   2      104.35      106.78      4.48 o 
   6   8   2       10.71       13.51      2.69 o 
   7   8   2      151.07      149.27      4.80 o 
   8   8   2       43.64       55.50      5.53 o 
  -5   9   2        7.67       13.35      4.48 o 
  -4   9   2       11.81       19.12      4.23 o 
  -3   9   2       74.46       75.85      3.83 o 
  -2   9   2       90.04       93.67      4.39 o 
  -1   9   2      136.65      136.17      3.65 o 
   0   9   2       12.17       14.12      1.98 o 
   1   9   2      325.21      338.23      8.64 o 
   2   9   2       87.55       88.71      4.31 o 
   3   9   2       99.23      115.00      4.48 o 
   4   9   2       91.46       90.18      4.31 o 
   5   9   2      175.54      181.17      6.43 o 
   6   9   2       37.38       35.32      3.01 o 
   7   9   2       32.80       30.36      4.88 o 
   8   9   2       35.82       40.53      4.96 o 
  -4  10   2        5.06        3.26      4.31 o 
  -3  10   2      117.45      112.07      6.76 o 
  -2  10   2        0.14        0.41      2.03 o 
  -1  10   2       95.08       98.07      6.76 o 
   0  10   2       58.62       59.42      3.13 o 
   1  10   2      258.90      279.68      8.60 o 
   2  10   2      243.10      240.85     10.91 o 
   3  10   2        5.62        7.41      2.12 o 
   4  10   2      406.42      394.80     12.70 o 
   5  10   2        0.99        6.59      2.60 o 
   6  10   2      149.64      148.70      7.81 o 
   7  10   2       17.47       15.95      4.23 o 
   8  10   2      121.35      129.40      7.65 o 
  -3  11   2        4.95        3.82      3.50 o 
  -2  11   2      121.93      110.12      7.41 o 
  -1  11   2        1.90        1.79      2.15 o 
   0  11   2       92.75       84.90      2.84 o 
   1  11   2       20.27       19.31      1.90 o 
   2  11   2       97.30       97.26      4.23 o 
   3  11   2      132.10      125.42      4.56 o 
   4  11   2      132.61      139.58      4.64 o 
   5  11   2      177.08      161.96      7.98 o 
   6  11   2       11.01        2.20      4.39 o 
   7  11   2       56.27       58.92      5.78 o 
  -2  12   2       25.96       18.23      4.80 o 
  -1  12   2       14.29        7.29      3.80 o 
   0  12   2        3.63        4.28      2.50 o 
   1  12   2       99.83       94.19      4.62 o 
   2  12   2        2.14        0.65      3.34 o 
   3  12   2       66.61       67.47      5.37 o 
   4  12   2        0.51        4.48      2.93 o 
   5  12   2      103.05      102.38      7.08 o 
   6  12   2       10.78        9.93      5.45 o 
   0  13   2       25.60       26.34      4.03 o 
   1  13   2       34.57       30.90      3.91 o 
   2  13   2       51.99       44.92      5.62 o 
   3  13   2        1.31        2.12      3.09 o 
   4  13   2       50.10       44.35      5.78 o 
  -4 -12   3       74.45       77.15      6.92 o 
  -3 -12   3        0.20        4.31      3.01 o 
  -2 -12   3       83.79       92.86      6.27 o 
  -1 -12   3        8.64        8.48      2.77 o 
   0 -12   3       51.26       45.35      3.88 o 
   1 -12   3        2.13        1.35      2.62 o 
  -6 -11   3       13.39        8.71      5.45 o 
  -5 -11   3      104.71      111.42      7.16 o 
  -4 -11   3        9.88        3.17      3.50 o 
  -3 -11   3      112.42      111.66      7.24 o 
  -2 -11   3       11.71       10.34      4.23 o 
  -1 -11   3      149.82      151.87      5.35 o 
   0 -11   3        5.29        3.19      3.01 o 
   1 -11   3       72.90       74.70      4.31 o 
   2 -11   3       16.14       16.93      4.48 o 
   3 -11   3       45.58       44.43      5.70 o 
  -7 -10   3       71.76       78.21      6.84 o 
  -6 -10   3       21.89       33.37      4.15 o 
  -5 -10   3       48.79       45.33      4.64 o 
  -4 -10   3      188.09      203.64      8.87 o 
  -3 -10   3       23.72       25.64      2.77 o 
  -2 -10   3       87.20       99.13      4.23 o 
  -1 -10   3        1.37        0.65      2.48 o 
   0 -10   3      106.09      110.40      4.19 o 
   1 -10   3        0.86        3.14      1.46 o 
   2 -10   3       48.07       35.40      4.72 o 
   3 -10   3       30.99       22.22      5.37 o 
   4 -10   3       23.67       22.95      4.88 o 
  -7  -9   3       12.56       11.39      4.80 o 
  -6  -9   3       95.12      100.27      6.75 o 
  -5  -9   3       57.05       62.34      4.48 o 
  -4  -9   3      288.76      300.68     12.21 o 
  -3  -9   3      134.19      139.01      4.96 o 
  -2  -9   3       63.01       65.68      3.91 o 
  -1  -9   3      387.18      394.77     10.47 o 
   0  -9   3        0.12        0.05      1.71 o 
   1  -9   3      259.57      262.86      8.09 o 
   2  -9   3        4.06        7.00      2.52 o 
   3  -9   3      247.10      234.00      8.79 o 
   4  -9   3       12.09       12.61      4.23 o 
   5  -9   3       29.47       24.25      4.96 o 
  -8  -8   3        6.33       10.58      3.99 o 
  -7  -8   3      162.40      164.73      9.28 o 
  -6  -8   3        3.04        3.82      2.03 o 
  -5  -8   3      133.15      138.36      5.21 o 
  -4  -8   3       37.37       42.24      3.34 o 
  -3  -8   3      170.70      169.86      6.19 o 
  -2  -8   3      110.08      111.58      5.21 o 
  -1  -8   3      177.63      196.40      5.18 o 
   0  -8   3      492.02      483.45     32.36 o 
   1  -8   3       23.09       25.17      2.01 o 
   2  -8   3      161.84      166.44      5.86 o 
   3  -8   3        0.15        1.63      2.20 o 
   4  -8   3       59.26       69.83      5.62 o 
   5  -8   3        3.96        0.81      3.58 o 
  -8  -7   3       39.30       32.80      5.29 o 
  -7  -7   3       23.72       19.29      4.56 o 
  -6  -7   3       84.03       91.40      5.13 o 
  -5  -7   3        1.83        1.06      1.87 o 
  -4  -7   3      449.22      480.39     18.64 o 
  -3  -7   3        1.25       -1.30      1.95 o 
  -2  -7   3      150.69      144.79      5.29 o 
  -1  -7   3       50.89       45.94      2.38 o 
   0  -7   3      842.39      880.61     38.97 o 
   1  -7   3       36.46       39.70      2.79 o 
   2  -7   3      571.67      566.82     19.54 o 
   3  -7   3      110.13      105.07      4.56 o 
   4  -7   3      237.52      251.75     10.91 o 
   5  -7   3       10.09       14.32      3.74 o 
   6  -7   3       59.13       59.90      7.00 o 
  -8  -6   3      115.72      127.12      7.24 o 
  -7  -6   3       54.81       52.33      5.29 o 
  -6  -6   3      163.15      153.34      5.45 o 
  -5  -6   3      136.67      143.57      5.21 o 
  -4  -6   3      112.49      104.42      4.56 o 
  -3  -6   3     1008.86     1012.46     29.49 o 
  -2  -6   3       40.54       41.18      3.09 o 
  -1  -6   3     1879.91     1967.75     65.92 o 
   0  -6   3       55.68       56.61      2.30 o 
   1  -6   3      807.99      830.12     19.72 o 
   2  -6   3       43.91       43.13      3.01 o 
   3  -6   3      511.84      537.08     20.35 o 
   4  -6   3      248.99      243.70     12.53 o 
   5  -6   3       83.78       82.20      4.31 o 
   6  -6   3      159.49      159.28      8.38 o 
   7  -6   3       38.48       41.10      5.53 o 
  -8  -5   3        0.30       -0.98      3.34 o 
  -7  -5   3      243.63      221.15      9.36 o 
  -6  -5   3       25.88       18.15      2.85 o 
  -5  -5   3      251.95      252.17      9.20 o 
  -4  -5   3      566.12      536.97     22.23 o 
  -3  -5   3     1080.27      987.43     31.53 o 
  -2  -5   3      666.47      658.26     27.53 o 
  -1  -5   3      759.64      712.72     21.10 o 
   0  -5   3     2043.33     2075.17     69.78 o 
   1  -5   3       82.18       97.00      2.80 o 
   2  -5   3      384.95      363.25     14.17 o 
   3  -5   3        0.03        2.44      2.52 o 
   4  -5   3      365.82      351.09     16.52 o 
   5  -5   3        1.68       -1.87      1.87 o 
   6  -5   3      112.90      119.23      4.72 o 
   7  -5   3       39.74       46.63      5.94 o 
  -9  -4   3        7.09        3.82      5.13 o 
  -8  -4   3       91.51       86.27      7.24 o 
  -7  -4   3       52.91       46.71      3.58 o 
  -6  -4   3      332.69      357.10     14.16 o 
  -5  -4   3        0.77        7.16      2.28 o 
  -4  -4   3     1720.44     1667.26     39.37 o 
  -3  -4   3      232.20      210.09      6.84 o 
  -2  -4   3     1936.54     2022.08     49.27 o 
  -1  -4   3     1227.86     1274.55     48.29 o 
   0  -4   3     4268.80     4044.09    168.43 o 
   1  -4   3     1417.37     1464.51     29.45 o 
   2  -4   3      149.56      161.73      5.70 o 
   3  -4   3     1832.33     1808.52     42.31 o 
   4  -4   3       17.21       17.99      2.60 o 
   5  -4   3      407.62      388.63     15.39 o 
   6  -4   3       22.05       21.57      2.77 o 
   7  -4   3      202.44      224.96      9.52 o 
   8  -4   3       13.85       13.83      4.23 o 
  -9  -3   3        1.20        0.41      3.50 o 
  -8  -3   3       18.85       19.12      4.31 o 
  -7  -3   3       42.89       40.77      3.34 o 
  -6  -3   3       16.95       16.76      2.60 o 
  -5  -3   3       88.46       79.19      3.91 o 
  -4  -3   3      122.89      135.84      5.29 o 
  -3  -3   3     1449.20     1369.01     38.96 o 
  -2  -3   3      486.04      514.74     17.83 o 
  -1  -3   3      602.50      522.99     19.79 o 
   0  -3   3      105.71      116.41      3.05 o 
   1  -3   3      344.16      312.36      8.17 o 
   2  -3   3       60.56       54.04      2.60 o 
   3  -3   3     1044.56     1061.70     34.14 o 
   4  -3   3      515.31      529.38     23.12 o 
   5  -3   3      181.17      189.72      7.98 o 
   6  -3   3       92.81       94.98      4.64 o 
   7  -3   3       27.11       21.97      2.77 o 
   8  -3   3       32.03       28.08      4.64 o 
  -9  -2   3        9.37       14.73      4.48 o 
  -8  -2   3        0.70       -0.33      3.01 o 
  -7  -2   3      214.10      220.00     10.01 o 
  -6  -2   3       30.96       32.55      3.26 o 
  -5  -2   3      139.65      123.96      5.21 o 
  -4  -2   3      205.67      199.99      8.14 o 
  -3  -2   3      666.79      586.24     26.88 o 
  -2  -2   3        5.97        5.62      1.63 o 
  -1  -2   3        0.78        1.18      1.26 o 
   0  -2   3     2033.06     1846.88     55.66 o 
   1  -2   3      113.06      116.14      3.54 o 
   2  -2   3      302.61      251.98     10.34 o 
   3  -2   3      273.23      287.12     11.07 o 
   4  -2   3     1188.86     1204.10     34.87 o 
   5  -2   3      178.47      192.17      8.55 o 
   6  -2   3      205.94      218.70      8.06 o 
   7  -2   3      250.02      262.74     10.58 o 
   8  -2   3       31.84       28.24      4.88 o 
  -8  -1   3       17.53       17.99      5.37 o 
  -7  -1   3       22.77       19.61      3.01 o 
  -6  -1   3      106.00      107.27      4.80 o 
  -5  -1   3        1.18        1.87      2.12 o 
  -4  -1   3      469.86      445.28     14.98 o 
  -3  -1   3        3.30        2.77      1.71 o 
  -2  -1   3       11.08        7.49      1.46 o 
  -1  -1   3     1160.36     1209.73     26.18 o 
   0  -1   3       58.99       60.69      1.47 o 
   1  -1   3       30.45       40.35      1.35 o 
   2  -1   3       26.87       29.05      1.87 o 
   3  -1   3      579.66      641.99     28.83 o 
   4  -1   3      123.72      124.77      5.94 o 
   5  -1   3       59.62       83.42      4.23 o 
   6  -1   3       13.02       16.03      2.93 o 
   7  -1   3      126.59      133.56      4.96 o 
   8  -1   3       24.03       32.88      4.48 o 
   9  -1   3       10.05        4.96      4.48 o 
  -8   0   3        7.03        2.52      4.64 o 
  -7   0   3      191.60      189.56      8.95 o 
  -6   0   3       61.21       51.52      3.58 o 
  -5   0   3      306.99      309.00     11.80 o 
  -4   0   3       47.75       36.13      2.60 o 
  -3   0   3     1729.19     1675.95     43.71 o 
  -2   0   3      539.97      559.31     27.20 o 
  -1   0   3      163.75      164.57      4.95 o 
   0   0   3     5839.70     5793.44     72.71 o 
   1   0   3     1734.85     1718.64     31.49 o 
   2   0   3      925.52      943.33     33.66 o 
   3   0   3      441.74      483.77     16.69 o 
   4   0   3      907.46      931.26     32.10 o 
   5   0   3        6.36        6.75      2.28 o 
   6   0   3      102.23      106.05      4.56 o 
   7   0   3       11.27       13.27      2.28 o 
   8   0   3       81.93       79.51      6.19 o 
   9   0   3        2.48        7.32      3.17 o 
  -8   1   3        0.82       -1.06      3.09 o 
  -7   1   3       74.24       74.96      3.91 o 
  -6   1   3        3.39       -0.49      3.34 o 
  -5   1   3        0.81        3.66      2.28 o 
  -4   1   3       32.52       42.32      2.85 o 
  -3   1   3      179.38      155.63      5.94 o 
  -2   1   3      157.62      173.22      7.90 o 
  -1   1   3        9.53        6.30      1.30 o 
   0   1   3     4916.88     4997.25     91.34 o 
   1   1   3        0.06        0.65      1.30 o 
   2   1   3      662.05      652.96     28.44 o 
   3   1   3       44.63       39.15      2.20 o 
   4   1   3     1398.00     1352.61     39.04 o 
   5   1   3       33.28       28.48      2.77 o 
   6   1   3       96.31       97.26      4.39 o 
   7   1   3      165.23      158.22      5.86 o 
   8   1   3       17.87       17.17      3.58 o 
   9   1   3       26.25       29.79      4.72 o 
  -8   2   3       31.90       38.41      5.21 o 
  -7   2   3        0.10        2.44      2.85 o 
  -6   2   3      335.71      368.50     13.84 o 
  -5   2   3       43.61       46.88      3.34 o 
  -4   2   3      432.23      426.44     21.00 o 
  -3   2   3      839.99      837.52     30.87 o 
  -2   2   3       91.61       90.99      4.48 o 
  -1   2   3     3010.74     3134.04     42.94 o 
   0   2   3      890.97      892.15     23.11 o 
   1   2   3     9363.89     9497.66     71.45 o 
   2   2   3      113.84      114.20      4.80 o 
   3   2   3     2221.05     1996.22     49.06 o 
   4   2   3      144.46      149.68      6.84 o 
   5   2   3      263.28      216.36      8.79 o 
   6   2   3      265.07      256.97      9.36 o 
   7   2   3      152.14      133.15      5.21 o 
   8   2   3      164.62      153.58      5.05 o 
   9   2   3        1.91        2.44      3.50 o 
  -8   3   3        5.98       11.80      4.31 o 
  -7   3   3       79.88       85.70      5.86 o 
  -6   3   3       22.24       21.32      2.77 o 
  -5   3   3       32.48       31.41      3.01 o 
  -4   3   3       74.28       68.04      3.74 o 
  -3   3   3      938.21      820.36     29.81 o 
  -2   3   3      552.97      504.00     17.43 o 
  -1   3   3      448.81      385.53      9.84 o 
   0   3   3      306.13      345.52      9.21 o 
   1   3   3     1660.80     1827.66     39.66 o 
   2   3   3       64.53       69.67      3.66 o 
   3   3   3      230.23      210.92      8.38 o 
   4   3   3     1152.12     1042.97     33.98 o 
   5   3   3       84.53       81.88      3.74 o 
   6   3   3      208.45      194.94      8.22 o 
   7   3   3       13.50       16.03      2.85 o 
   8   3   3      154.29      152.44      5.21 o 
   9   3   3        0.47        1.06      3.66 o 
  -7   4   3       58.99       60.31      5.62 o 
  -6   4   3      156.63      160.99      5.37 o 
  -5   4   3       19.58       21.57      2.85 o 
  -4   4   3      670.39      648.95     22.47 o 
  -3   4   3       53.36       55.26      3.34 o 
  -2   4   3     1991.89     1915.78     46.81 o 
  -1   4   3      208.26      245.85      8.02 o 
   0   4   3     2959.68     3125.96    108.84 o 
   1   4   3      816.53      930.07     23.94 o 
   2   4   3      161.74      144.48      6.02 o 
   3   4   3      772.42      834.03     31.85 o 
   4   4   3      406.43      390.87     14.25 o 
   5   4   3      555.43      519.14     22.88 o 
   6   4   3        0.27        1.46      2.03 o 
   7   4   3      408.81      445.68     15.22 o 
   8   4   3        2.21        4.15      2.85 o 
   9   4   3       50.37       38.66      5.94 o 
  -7   5   3        0.23       -0.81      3.34 o 
  -6   5   3      111.92      116.46      7.00 o 
  -5   5   3       16.59       17.66      2.77 o 
  -4   5   3       94.89      100.84      5.05 o 
  -3   5   3      517.58      495.09     20.92 o 
  -2   5   3      478.79      515.78     23.29 o 
  -1   5   3      488.94      506.17     11.94 o 
   0   5   3      550.17      536.52     15.09 o 
   1   5   3     1695.09     1686.27     31.56 o 
   2   5   3       31.00       42.40      2.52 o 
   3   5   3      493.05      444.58     15.39 o 
   4   5   3      404.22      384.59     14.00 o 
   5   5   3      616.62      678.75     24.26 o 
   6   5   3       81.41       79.92      3.99 o 
   7   5   3      262.35      279.10     11.72 o 
   8   5   3       80.29       73.65      5.62 o 
   9   5   3       17.10       22.05      5.53 o 
  -7   6   3       35.51       30.44      7.00 o 
  -6   6   3        0.44       -1.38      2.93 o 
  -5   6   3      119.09      119.48      4.72 o 
  -4   6   3       10.69       13.92      2.77 o 
  -3   6   3      847.18      811.00     24.19 o 
  -2   6   3       41.10       52.25      3.50 o 
  -1   6   3      291.90      302.80      8.37 o 
   0   6   3      590.43      579.73     19.20 o 
   1   6   3      498.25      495.74     15.80 o 
   2   6   3     1585.71     1469.21     39.70 o 
   3   6   3        1.14        1.79      1.63 o 
   4   6   3     2485.02     2544.38     47.71 o 
   5   6   3       19.21       23.52      2.93 o 
   6   6   3      289.89      271.38     13.76 o 
   7   6   3      118.36      114.76      4.64 o 
   8   6   3      190.86      181.74      8.14 o 
   9   6   3       59.30       63.23      6.27 o 
  -6   7   3       53.87       51.03      6.02 o 
  -5   7   3        8.84       10.91      3.66 o 
  -4   7   3       68.09       70.23      3.83 o 
  -3   7   3       13.38       13.35      3.01 o 
  -2   7   3      286.35      316.56     11.48 o 
  -1   7   3       15.57       16.80      1.70 o 
   0   7   3      419.85      451.05     12.12 o 
   1   7   3      285.52      271.78     12.70 o 
   2   7   3      292.44      317.71     11.97 o 
   3   7   3      478.49      425.31     21.01 o 
   4   7   3      425.59      469.73     19.46 o 
   5   7   3      817.46      850.63     23.70 o 
   6   7   3       29.38       32.55      3.26 o 
   7   7   3      343.76      339.59     11.64 o 
   8   7   3        0.61        0.65      3.34 o 
   9   7   3       49.30       43.95      5.62 o 
  -5   8   3       48.61       56.97      5.45 o 
  -4   8   3        4.67        5.94      3.01 o 
  -3   8   3      156.03      152.03      5.53 o 
  -2   8   3        0.99       -1.55      3.50 o 
  -1   8   3       47.21       48.80      2.54 o 
   0   8   3      133.33      129.81      3.52 o 
   1   8   3      469.62      485.26     14.36 o 
   2   8   3      300.99      298.42     10.26 o 
   3   8   3      201.27      209.18      7.73 o 
   4   8   3      219.72      211.63      7.90 o 
   5   8   3      268.13      263.56     12.70 o 
   6   8   3       85.19       91.07      4.39 o 
   7   8   3       27.00       24.90      2.85 o 
   8   8   3      213.32      233.51     10.01 o 
  -5   9   3       24.82       23.44      5.21 o 
  -4   9   3        2.99        0.41      3.42 o 
  -3   9   3       60.10       61.93      3.50 o 
  -2   9   3       93.19       94.49      4.48 o 
  -1   9   3        0.92        1.87      1.58 o 
   0   9   3      299.36      327.59     10.15 o 
   1   9   3       41.63       38.12      2.50 o 
   2   9   3      310.32      301.18      9.85 o 
   3   9   3        4.88        5.62      2.36 o 
   4   9   3      290.94      286.27     12.29 o 
   5   9   3       49.38       53.47      4.39 o 
   6   9   3       58.79       53.88      3.50 o 
   7   9   3       76.51       70.64      5.78 o 
   8   9   3       94.39       99.21      7.49 o 
  -4  10   3       22.17       24.09      5.21 o 
  -3  10   3       10.70        6.35      4.80 o 
  -2  10   3      119.43      111.50      7.49 o 
  -1  10   3       91.13       83.46      4.31 o 
   0  10   3       74.96       78.92      3.30 o 
   1  10   3      310.46      309.47      8.72 o 
   2  10   3       34.36       33.12      2.93 o 
   3  10   3      220.84      204.21      6.92 o 
   4  10   3        6.54        4.56      2.52 o 
   5  10   3      215.33      212.43      9.03 o 
   6  10   3       21.57       26.29      3.91 o 
   7  10   3       48.13       44.44      6.02 o 
   8  10   3       37.33       36.46      5.37 o 
  -3  11   3       31.71       31.90      6.75 o 
  -2  11   3        0.27        1.79      2.77 o 
  -1  11   3       59.61       61.55      4.39 o 
   0  11   3       12.15       12.24      2.51 o 
   1  11   3      248.79      276.51     18.68 o 
   2  11   3       28.17       24.74      2.77 o 
   3  11   3       32.23       33.69      2.93 o 
   4  11   3       95.57       97.74      6.10 o 
   5  11   3       14.66       15.54      4.15 o 
   6  11   3      111.58      118.74      7.41 o 
   7  11   3        1.38       -0.57      2.85 o 
  -2  12   3       44.58       42.56      5.37 o 
  -1  12   3        1.26        1.17      2.64 o 
   0  12   3       31.35       30.23      7.73 o 
   1  12   3        2.74        2.62      2.27 o 
   2  12   3       47.57       44.19      5.37 o 
   3  12   3       16.11       18.15      4.48 o 
   4  12   3       62.65       56.64      5.62 o 
   5  12   3       36.34       38.66      6.35 o 
   6  12   3       14.26       15.06      4.31 o 
   0  13   3        9.43        9.86      5.41 o 
   1  13   3       50.02       48.46      4.15 o 
   2  13   3        3.28       -1.38      3.09 o 
   3  13   3       24.49       18.23      3.91 o 
   4  13   3        2.09       -0.65      3.34 o 
  -4 -12   4        0.69        3.09      4.23 o 
  -3 -12   4        8.20        4.48      3.42 o 
  -2 -12   4        1.81       -0.33      3.17 o 
  -1 -12   4        6.20        5.16      3.95 o 
   0 -12   4       25.79       26.20      4.27 o 
  -5 -11   4       38.22       40.45      5.29 o 
  -4 -11   4      203.21      211.04      9.12 o 
  -3 -11   4        9.18        8.06      3.91 o 
  -2 -11   4      201.61      206.98      8.63 o 
  -1 -11   4        3.12        6.55      5.49 o 
   0 -11   4      207.32      209.15     15.42 o 
   1 -11   4        5.85        1.73      2.87 o 
   2 -11   4       98.49       96.44      6.92 o 
  -6 -10   4       19.83       21.00      5.05 o 
  -5 -10   4       74.34       80.33      6.67 o 
  -4 -10   4        5.56        2.36      4.15 o 
  -3 -10   4      119.88      122.16      4.39 o 
  -2 -10   4        3.62        4.23      2.12 o 
  -1 -10   4      181.78      180.97      3.97 o 
   0 -10   4       32.90       31.67      2.20 o 
   1 -10   4       57.29       54.78      7.12 o 
   2 -10   4       12.69        7.98      3.42 o 
   3 -10   4       34.99       35.81      5.21 o 
  -7  -9   4       94.33       97.74      7.24 o 
  -6  -9   4        3.13        5.78      3.66 o 
  -5  -9   4       82.21       74.47      5.62 o 
  -4  -9   4      178.62      177.10      8.87 o 
  -3  -9   4      140.79      131.04      5.62 o 
  -2  -9   4      195.78      191.84      6.59 o 
  -1  -9   4      107.31      104.47      3.49 o 
   0  -9   4      362.70      355.29      9.27 o 
   1  -9   4        4.25        5.20      1.63 o 
   2  -9   4      137.71      132.42      4.80 o 
   3  -9   4       37.31       41.83      4.72 o 
   4  -9   4       74.15       69.83      6.19 o 
  -7  -8   4        3.31        1.55      3.91 o 
  -6  -8   4       12.08       11.07      3.50 o 
  -5  -8   4       19.81       16.03      2.93 o 
  -4  -8   4       69.00       67.87      3.83 o 
  -3  -8   4       35.93       36.05      3.01 o 
  -2  -8   4        4.90        6.35      2.44 o 
  -1  -8   4       46.59       50.34      2.89 o 
   0  -8   4       11.77       12.18      1.98 o 
   1  -8   4        7.89       11.23      1.67 o 
   2  -8   4       52.06       57.38      4.07 o 
   3  -8   4       28.83       33.69      3.01 o 
   4  -8   4       69.72       65.92      5.86 o 
   5  -8   4        5.26        7.41      4.07 o 
  -8  -7   4      130.56      108.90      8.06 o 
  -7  -7   4       42.33       39.80      6.59 o 
  -6  -7   4      270.79      255.25      9.60 o 
  -5  -7   4       79.47       75.44      4.07 o 
  -4  -7   4      446.20      403.21     15.96 o 
  -3  -7   4      510.80      527.15     19.21 o 
  -2  -7   4      832.54      857.02     25.98 o 
  -1  -7   4      758.84      801.76     26.55 o 
   0  -7   4      424.45      419.15     18.76 o 
   1  -7   4      458.30      442.71     13.01 o 
   2  -7   4      187.58      170.35      6.67 o 
   3  -7   4      402.02      419.06     14.41 o 
   4  -7   4        1.23        1.38      1.95 o 
   5  -7   4      150.41      158.79      8.46 o 
   6  -7   4        0.42        4.31      4.15 o 
  -8  -6   4       81.91       67.22      6.67 o 
  -7  -6   4      209.88      212.27      8.79 o 
  -6  -6   4      440.86      457.57     13.84 o 
  -5  -6   4      185.38      203.64      7.57 o 
  -4  -6   4     1541.29     1618.54     32.84 o 
  -3  -6   4      193.39      178.82      7.33 o 
  -2  -6   4     1005.79     1046.91     30.46 o 
  -1  -6   4        0.60        2.12      1.38 o 
   0  -6   4     2084.78     2074.87     37.22 o 
   1  -6   4      113.52      102.56      3.05 o 
   2  -6   4      939.54      957.36     27.28 o 
   3  -6   4      144.06      140.89      6.02 o 
   4  -6   4      509.73      538.85     16.69 o 
   5  -6   4       25.13       29.87      3.74 o 
   6  -6   4      123.28      133.07      8.30 o 
   7  -6   4       70.95       77.80      6.84 o 
  -8  -5   4      100.77       97.09      7.24 o 
  -7  -5   4       16.17       20.92      4.23 o 
  -6  -5   4      238.07      248.25     11.40 o 
  -5  -5   4       58.00       51.76      3.42 o 
  -4  -5   4      484.16      492.55     20.43 o 
  -3  -5   4      667.56      667.31     25.57 o 
  -2  -5   4       69.16       68.36      3.58 o 
  -1  -5   4     1201.51     1290.58     81.85 o 
   0  -5   4       29.17       25.10      2.28 o 
   1  -5   4      916.03      946.14     21.91 o 
   2  -5   4       18.62       18.72      2.44 o 
   3  -5   4      776.41      808.46     24.51 o 
   4  -5   4       85.49       89.85      4.31 o 
   5  -5   4      109.10      117.28      4.64 o 
   6  -5   4       46.00       49.89      4.88 o 
   7  -5   4       55.35       62.26      6.27 o 
  -8  -4   4        0.41        0.00      3.34 o 
  -7  -4   4      250.46      246.38      9.28 o 
  -6  -4   4        7.00        5.13      2.20 o 
  -5  -4   4      297.58      275.78      9.77 o 
  -4  -4   4      116.11      115.00      4.48 o 
  -3  -4   4     1094.67      965.29     32.18 o 
  -2  -4   4      442.48      473.29     16.20 o 
  -1  -4   4      234.07      237.58      8.71 o 
   0  -4   4     3238.49     3319.00     55.18 o 
   1  -4   4       69.09       63.36      3.21 o 
   2  -4   4     1044.85      999.99     32.42 o 
   3  -4   4       30.12       21.81      2.85 o 
   4  -4   4      526.84      533.67     20.11 o 
   5  -4   4       24.97       22.79      3.50 o 
   6  -4   4       59.96       59.98      3.74 o 
   7  -4   4       62.94       53.96      5.86 o 
   8  -4   4       14.34       18.88      4.39 o 
  -8  -3   4       21.43       31.74      4.39 o 
  -7  -3   4      199.56      187.04      9.12 o 
  -6  -3   4       74.56       77.40      4.15 o 
  -5  -3   4      124.30      108.41      4.64 o 
  -4  -3   4      335.18      308.28     10.66 o 
  -3  -3   4       38.81       25.39      2.28 o 
  -2  -3   4      341.10      288.93     11.72 o 
  -1  -3   4       16.18        8.35      1.18 o 
   0  -3   4     3437.91     3269.54     44.02 o 
   1  -3   4       13.99        8.18      1.18 o 
   2  -3   4      449.27      436.34     14.57 o 
   3  -3   4      191.57      182.82      6.02 o 
   4  -3   4      148.14      134.70      5.13 o 
   5  -3   4       73.31       77.23      3.99 o 
   6  -3   4       10.12        8.22      2.28 o 
   7  -3   4      103.34      101.89      6.67 o 
   8  -3   4        0.20       -2.28      3.09 o 
  -8  -2   4       66.01       68.44      5.94 o 
  -7  -2   4       32.07       32.55      3.01 o 
  -6  -2   4      193.82      191.11      6.76 o 
  -5  -2   4      190.33      204.46      7.49 o 
  -4  -2   4      411.90      395.99     20.68 o 
  -3  -2   4     2018.68     1950.43     44.86 o 
  -2  -2   4      339.84      339.58     12.54 o 
  -1  -2   4     1987.95     2122.26     35.61 o 
   0  -2   4      614.08      682.90     20.83 o 
   1  -2   4     3843.72     3813.29     47.59 o 
   2  -2   4      280.95      286.64     10.66 o 
   3  -2   4     2705.51     2844.22     56.23 o 
   4  -2   4       42.16       48.02      3.17 o 
   5  -2   4      581.13      614.30     22.23 o 
   6  -2   4       37.10       39.96      3.34 o 
   7  -2   4      248.82      232.30      9.12 o 
   8  -2   4       53.65       56.64      6.75 o 
  -8  -1   4        0.17        0.24      3.42 o 
  -7  -1   4      217.55      203.72      9.60 o 
  -6  -1   4        0.00        3.99      2.44 o 
  -5  -1   4      128.03      132.26      5.45 o 
  -4  -1   4      199.54      232.38      9.93 o 
  -3  -1   4     1150.30     1041.52     35.20 o 
  -2  -1   4     1683.29     1788.05     46.73 o 
  -1  -1   4      763.20      723.78     22.06 o 
   0  -1   4     6290.84     6170.31     59.50 o 
   1  -1   4      698.90      645.27     20.42 o 
   2  -1   4      851.02      888.25     32.75 o 
   3  -1   4       29.75       33.12      3.09 o 
   4  -1   4     2162.56     2187.71     45.83 o 
   5  -1   4      160.66      161.56      6.51 o 
   6  -1   4      545.16      590.08     18.72 o 
   7  -1   4      150.11      143.24      5.21 o 
   8  -1   4      142.35      142.10      7.65 o 
   9  -1   4       27.25       22.54      4.96 o 
  -8   0   4       11.68       13.92      5.37 o 
  -7   0   4       15.90       18.39      2.85 o 
  -6   0   4       97.61      104.34      4.80 o 
  -5   0   4       34.57       32.15      3.58 o 
  -4   0   4      488.58      501.12     22.47 o 
  -3   0   4       22.46       26.61      2.20 o 
  -2   0   4      802.76      750.64     31.85 o 
  -1   0   4       24.29       23.67      1.24 o 
   0   0   4     1756.07     1737.17     50.00 o 
   1   0   4      500.41      505.30     12.12 o 
   2   0   4        5.79        9.52      1.63 o 
   3   0   4      951.96      881.49     32.35 o 
   4   0   4      176.35      148.87      5.78 o 
   5   0   4      222.11      184.77      7.08 o 
   6   0   4       23.43       24.41      3.26 o 
   7   0   4      183.03      180.61      6.27 o 
   8   0   4        1.83        3.74      3.91 o 
   9   0   4       14.87       16.44      4.64 o 
  -8   1   4       12.72        9.03      5.62 o 
  -7   1   4       40.23       44.84      4.96 o 
  -6   1   4      177.63      180.77      6.10 o 
  -5   1   4       93.32       94.08      4.23 o 
  -4   1   4      271.20      281.65     11.07 o 
  -3   1   4     1289.84     1219.45     35.37 o 
  -2   1   4      210.93      240.38      9.44 o 
  -1   1   4      656.26      631.45     33.11 o 
   0   1   4       25.57       21.60      2.60 o 
   1   1   4     2729.80     2766.97     39.89 o 
   2   1   4      129.27      127.06      4.31 o 
   3   1   4     1017.73      901.88     33.33 o 
   4   1   4     1307.00     1199.16     35.86 o 
   5   1   4      188.67      161.24      6.35 o 
   6   1   4      298.53      297.03     10.50 o 
   7   1   4       43.43       41.75      3.66 o 
   8   1   4      186.55      167.42      7.73 o 
   9   1   4        0.23        3.42      4.07 o 
  -8   2   4        0.68       -3.34      3.34 o 
  -7   2   4       66.63       70.89      5.78 o 
  -6   2   4       24.69       24.98      3.09 o 
  -5   2   4       16.87       13.18      3.42 o 
  -4   2   4      179.53      173.20      6.92 o 
  -3   2   4      586.96      538.49     24.35 o 
  -2   2   4       47.38       23.76      2.36 o 
  -1   2   4        7.93       15.95      1.26 o 
   0   2   4       42.74       40.92      1.52 o 
   1   2   4      243.46      251.44      7.14 o 
   2   2   4       53.22       73.33      2.85 o 
   3   2   4      240.24      237.95     10.34 o 
   4   2   4      780.86      662.33     28.67 o 
   5   2   4       53.58       51.35      3.26 o 
   6   2   4        1.73        3.74      2.20 o 
   7   2   4      102.90      106.05      4.39 o 
   8   2   4        2.45        2.03      3.82 o 
   9   2   4       31.84       27.67      5.53 o 
  -7   3   4       17.75       14.40      4.39 o 
  -6   3   4      246.09      253.54     10.34 o 
  -5   3   4       22.08       24.25      3.17 o 
  -4   3   4      338.79      328.87     11.88 o 
  -3   3   4       40.40       46.14      3.09 o 
  -2   3   4      230.57      229.96      8.55 o 
  -1   3   4       45.54       68.80      2.10 o 
   0   3   4      524.08      522.19     12.72 o 
   1   3   4      228.87      204.20      5.84 o 
   2   3   4      271.02      246.68      9.85 o 
   3   3   4        4.51        8.95      1.63 o 
   4   3   4      308.09      310.97     11.56 o 
   5   3   4        2.74        1.55      2.28 o 
   6   3   4        1.37        6.02      3.50 o 
   7   3   4       38.45       33.86      3.74 o 
   8   3   4        9.92       14.65      3.50 o 
   9   3   4        0.66        0.81      2.52 o 
  -7   4   4       46.95       32.15      4.96 o 
  -6   4   4       98.23       91.72      4.23 o 
  -5   4   4      111.73      105.64      4.72 o 
  -4   4   4       27.84       32.39      3.17 o 
  -3   4   4      971.38      958.66     29.65 o 
  -2   4   4        0.43        0.49      2.28 o 
  -1   4   4      360.03      378.92     10.48 o 
   0   4   4      175.71      166.93      4.65 o 
   1   4   4     2113.95     2103.60     35.40 o 
   2   4   4      155.61      136.42      6.19 o 
   3   4   4      538.91      543.63     25.98 o 
   4   4   4      479.22      517.83     23.94 o 
   5   4   4      350.55      389.93     19.62 o 
   6   4   4       22.81       25.88      3.58 o 
   7   4   4       73.62       79.19      4.23 o 
   8   4   4      126.35      130.87      7.41 o 
   9   4   4        4.75        3.26      3.34 o 
  -7   5   4       60.77       67.14      7.08 o 
  -6   5   4       50.81       50.70      5.37 o 
  -5   5   4      106.46      112.39      4.64 o 
  -4   5   4      133.50      136.08      5.21 o 
  -3   5   4      260.78      243.14      9.12 o 
  -2   5   4      781.05      951.28     30.05 o 
  -1   5   4       48.54       58.89      2.33 o 
   0   5   4     2845.01     2778.17     39.54 o 
   1   5   4       86.72      104.46      3.39 o 
   2   5   4     1570.84     1449.30     40.52 o 
   3   5   4      171.69      159.45      7.08 o 
   4   5   4      944.50      904.77     29.40 o 
   5   5   4      319.88      301.92     11.56 o 
   6   5   4       13.79       14.81      2.77 o 
   7   5   4      319.77      307.85     12.37 o 
   8   5   4       58.50       60.96      5.70 o 
   9   5   4       66.45       71.94      6.35 o 
  -6   6   4       90.02       98.07      7.32 o 
  -5   6   4        5.84        5.45      2.03 o 
  -4   6   4       59.23       68.61      4.48 o 
  -3   6   4      205.12      205.03      7.81 o 
  -2   6   4      410.09      480.55     20.60 o 
  -1   6   4      593.70      637.68     35.18 o 
   0   6   4      642.64      698.80     19.31 o 
   1   6   4     2029.74     2058.33     32.72 o 
   2   6   4       84.35       99.13      4.15 o 
   3   6   4      976.80      978.93     31.44 o 
   4   6   4       36.66       35.81      3.17 o 
   5   6   4     1101.45     1078.09     28.83 o 
   6   6   4      117.79      122.33      4.88 o 
   7   6   4      307.46      310.45     11.56 o 
   8   6   4      137.34      140.31      7.98 o 
   9   6   4       22.36       19.12      4.72 o 
  -6   7   4       10.30        5.45      5.45 o 
  -5   7   4       89.07       83.42      6.19 o 
  -4   7   4        6.96        8.22      2.44 o 
  -3   7   4      393.79      382.51     14.57 o 
  -2   7   4       76.45       77.89      4.23 o 
  -1   7   4      212.22      216.93      5.95 o 
   0   7   4      264.51      280.18      7.53 o 
   1   7   4      759.69      792.84     40.88 o 
   2   7   4      278.46      333.74     12.29 o 
   3   7   4       44.34       53.71      3.34 o 
   4   7   4      420.60      442.37     19.46 o 
   5   7   4        0.55       -2.77      3.34 o 
   6   7   4       38.62       41.51      3.58 o 
   7   7   4       26.91       24.33      2.77 o 
   8   7   4       56.38       48.75      6.27 o 
   9   7   4        5.58        0.00      3.58 o 
  -5   8   4       27.02       16.93      5.21 o 
  -4   8   4       77.03       75.20      6.02 o 
  -3   8   4       65.52       61.12      3.74 o 
  -2   8   4      587.60      574.05     17.34 o 
  -1   8   4       58.95       60.80      3.09 o 
   0   8   4      866.35      867.06     17.71 o 
   1   8   4      124.29      116.82      3.54 o 
   2   8   4      857.30      888.56     25.57 o 
   3   8   4        7.31        6.84      2.36 o 
   4   8   4     1229.39     1226.23     26.55 o 
   5   8   4       88.47      101.08      4.88 o 
   6   8   4      628.17      631.69     16.12 o 
   7   8   4       42.35       47.93      5.45 o 
   8   8   4      309.50      283.82     10.34 o 
  -4   9   4       41.72       45.25      5.94 o 
  -3   9   4      211.92      195.01      8.71 o 
  -2   9   4      133.85      128.84      4.80 o 
  -1   9   4      376.33      347.57      9.27 o 
   0   9   4        3.43        2.39      1.75 o 
   1   9   4     1073.60     1080.88     17.67 o 
   2   9   4       64.73       59.82      3.66 o 
   3   9   4      648.62      611.29     19.05 o 
   4   9   4      123.01      121.76      4.88 o 
   5   9   4      634.59      620.79     16.04 o 
   6   9   4      118.32      114.84      4.64 o 
   7   9   4      142.78      131.36      7.00 o 
   8   9   4      169.02      170.43      8.79 o 
  -4  10   4        4.59        1.06      3.74 o 
  -3  10   4       64.46       68.85      6.19 o 
  -2  10   4       19.69       17.82      3.74 o 
  -1  10   4       59.69       56.83      2.53 o 
   0  10   4       59.13       61.41      2.65 o 
   1  10   4      173.64      180.80      4.29 o 
   2  10   4      188.03      187.52      6.02 o 
   3  10   4        4.83        5.37      2.93 o 
   4  10   4      336.97      319.41     11.07 o 
   5  10   4        2.11        2.77      2.03 o 
   6  10   4      153.01      156.67      7.73 o 
   7  10   4        2.86        3.26      3.74 o 
  -3  11   4        0.01       -2.36      2.36 o 
  -2  11   4       77.36       78.78      6.35 o 
  -1  11   4       17.79       18.55      3.15 o 
   0  11   4       26.89       28.80      3.04 o 
   1  11   4      112.75      126.77      3.38 o 
   2  11   4       54.36       51.19      3.50 o 
   3  11   4      187.49      178.98      5.21 o 
   4  11   4       34.80       27.75      4.23 o 
   5  11   4      200.13      193.22      8.06 o 
   6  11   4        7.08       -0.08      3.66 o 
   7  11   4       65.57       62.75      6.02 o 
  -1  12   4       20.18       19.97      3.28 o 
   0  12   4        0.51        1.49      2.28 o 
   1  12   4       86.78       89.99      4.46 o 
   2  12   4        0.43        1.14      2.52 o 
   3  12   4       25.19       30.03      4.72 o 
   4  12   4        8.00       14.89      3.34 o 
   5  12   4       65.46       63.32      5.70 o 
   6  12   4       25.03       13.35      5.37 o 
   1  13   4        0.28        1.76      2.52 o 
   2  13   4      137.35      123.06      8.38 o 
   3  13   4       16.49       19.69      6.18 o 
   4  13   4      107.12      116.79      7.32 o 
  -2 -12   5        0.22       -2.77      2.77 o 
  -1 -12   5       53.65       49.77      4.03 o 
  -4 -11   5        1.09        1.71      3.74 o 
  -3 -11   5      106.05       94.90      6.76 o 
  -2 -11   5        1.51        1.30      3.74 o 
  -1 -11   5       93.82       83.40      5.74 o 
   0 -11   5       46.08       44.51      4.06 o 
   1 -11   5       28.41       24.36      3.91 o 
   2 -11   5       31.58       27.34      4.96 o 
  -6 -10   5       60.97       65.68      6.75 o 
  -5 -10   5        5.57        7.81      3.66 o 
  -4 -10   5      244.49      261.68     10.34 o 
  -3 -10   5        0.20        5.78      2.69 o 
  -2 -10   5      151.38      150.73      7.32 o 
  -1 -10   5       32.24       30.82      4.76 o 
   0 -10   5      174.69      182.19      5.50 o 
   1 -10   5       62.77       64.61      3.97 o 
   2 -10   5       82.49       76.75      6.51 o 
   3 -10   5       94.04      108.00      7.41 o 
  -6  -9   5       59.39       54.93      6.02 o 
  -5  -9   5       30.17       29.79      4.15 o 
  -4  -9   5       88.88       91.07      6.02 o 
  -3  -9   5      110.11       99.70      4.31 o 
  -2  -9   5       11.45       15.87      2.93 o 
  -1  -9   5      266.06      262.55      7.45 o 
   0  -9   5        1.64       -0.04      1.63 o 
   1  -9   5      180.38      175.62      4.55 o 
   2  -9   5        3.03        2.20      3.01 o 
   3  -9   5      121.08      126.96      7.32 o 
   4  -9   5       28.94       37.19      4.80 o 
  -7  -8   5       12.62       15.95      4.07 o 
  -6  -8   5        6.62        3.82      4.23 o 
  -5  -8   5        1.33        0.08      2.28 o 
  -4  -8   5       86.62       86.27      4.23 o 
  -3  -8   5        2.64        2.77      2.03 o 
  -2  -8   5       71.32       77.23      4.72 o 
  -1  -8   5        0.54       -0.05      2.40 o 
   0  -8   5      277.25      293.42      9.15 o 
   1  -8   5       20.06       18.35      1.93 o 
   2  -8   5       92.25       90.50      4.39 o 
   3  -8   5       45.67       33.94      3.09 o 
   4  -8   5       59.88       62.91      5.62 o 
   5  -8   5       29.93       20.67      5.45 o 
  -7  -7   5      161.97      157.57      9.12 o 
  -6  -7   5        7.61        4.23      3.17 o 
  -5  -7   5      278.07      279.92     10.83 o 
  -4  -7   5        2.29       -0.57      2.03 o 
  -3  -7   5      291.54      293.20     13.19 o 
  -2  -7   5       22.15       15.46      3.66 o 
  -1  -7   5      209.32      206.23      5.78 o 
   0  -7   5       62.41       67.55      2.62 o 
   1  -7   5      148.84      145.12      3.74 o 
   2  -7   5        9.19        9.36      2.36 o 
   3  -7   5       12.70        9.85      2.36 o 
   4  -7   5        2.25        4.72      2.69 o 
   5  -7   5       11.14       12.21      3.26 o 
   6  -7   5        2.31        5.37      4.39 o 
  -8  -6   5      259.98      254.92     10.58 o 
  -7  -6   5       61.60       63.89      5.78 o 
  -6  -6   5      419.45      440.06     12.05 o 
  -5  -6   5      168.83      179.22      6.27 o 
  -4  -6   5      450.69      468.34     17.26 o 
  -3  -6   5     1057.48      986.41     25.57 o 
  -2  -6   5      372.32      398.64     19.62 o 
  -1  -6   5     1088.35     1118.09     60.15 o 
   0  -6   5      148.88      150.70      4.14 o 
   1  -6   5      521.87      556.29     14.91 o 
   2  -6   5       27.84       21.97      2.85 o 
   3  -6   5      380.71      379.50     15.06 o 
   4  -6   5       63.44       67.06      3.91 o 
   5  -6   5       95.01       90.83      4.07 o 
   6  -6   5       31.59       32.63      5.45 o 
  -8  -5   5       30.03       31.82      5.62 o 
  -7  -5   5      104.74      114.51      7.49 o 
  -6  -5   5      127.78      132.42      4.96 o 
  -5  -5   5       35.32       33.77      3.09 o 
  -4  -5   5      453.69      440.91     18.40 o 
  -3  -5   5       79.66       71.38      3.74 o 
  -2  -5   5      262.88      283.35     10.42 o 
  -1  -5   5       24.61       23.22      1.72 o 
   0  -5   5      783.91      734.27     19.07 o 
   1  -5   5      121.16      119.61      3.41 o 
   2  -5   5       52.23       52.98      3.34 o 
   3  -5   5      129.52      139.83      5.62 o 
   4  -5   5      103.70      114.67      4.64 o 
   5  -5   5       53.32       55.83      3.66 o 
   6  -5   5       25.54       29.38      4.31 o 
   7  -5   5       64.23       74.87      6.10 o 
  -8  -4   5       23.89       26.69      4.96 o 
  -7  -4   5       10.21        8.38      3.50 o 
  -6  -4   5       87.71       88.22      4.23 o 
  -5  -4   5        3.31        5.53      2.36 o 
  -4  -4   5      405.00      381.47     17.18 o 
  -3  -4   5      183.91      204.95      7.81 o 
  -2  -4   5      365.17      336.79     12.70 o 
  -1  -4   5      157.68      159.82      4.17 o 
   0  -4   5      476.79      441.96     24.39 o 
   1  -4   5      368.96      393.45     21.13 o 
   2  -4   5       10.86       10.34      2.12 o 
   3  -4   5      727.22      738.57     25.65 o 
   4  -4   5       27.60       28.89      3.26 o 
   5  -4   5      155.38      158.87      5.45 o 
   6  -4   5        5.67        7.49      3.09 o 
   7  -4   5       73.26       65.68      6.43 o 
  -8  -3   5        7.64        5.70      4.88 o 
  -7  -3   5       58.10       52.33      5.29 o 
  -6  -3   5        8.04        7.16      2.12 o 
  -5  -3   5       69.51       62.75      3.74 o 
  -4  -3   5        8.32        6.10      2.28 o 
  -3  -3   5      399.84      346.81     12.46 o 
  -2  -3   5        2.37        4.80      1.79 o 
  -1  -3   5       21.18       37.71      1.78 o 
   0  -3   5      341.22      285.29     13.96 o 
   1  -3   5        5.63       -0.24      1.44 o 
   2  -3   5       95.95       71.95      3.34 o 
   3  -3   5       40.08       42.81      3.09 o 
   4  -3   5      211.19      201.37      6.92 o 
   5  -3   5        3.36        2.44      2.12 o 
   6  -3   5        5.74        8.46      2.20 o 
   7  -3   5        8.58       11.15      4.07 o 
   8  -3   5        6.07       14.08      4.07 o 
  -8  -2   5        0.10       -0.65      3.09 o 
  -7  -2   5      474.03      462.70     11.64 o 
  -6  -2   5       27.05       26.29      3.34 o 
  -5  -2   5      683.46      693.40     21.82 o 
  -4  -2   5      320.53      331.88     11.56 o 
  -3  -2   5     1931.48     2014.11     44.92 o 
  -2  -2   5      883.84      936.95     33.40 o 
  -1  -2   5     1847.87     2065.88     34.78 o 
   0  -2   5     4432.58     4299.33     49.63 o 
   1  -2   5      679.78      815.19     25.25 o 
   2  -2   5     1548.43     1676.97     43.04 o 
   3  -2   5       16.55       34.10      2.85 o 
   4  -2   5     1547.32     1457.20     35.94 o 
   5  -2   5        3.35        4.23      2.69 o 
   6  -2   5      237.30      219.76      7.57 o 
   7  -2   5       67.05       67.55      3.74 o 
   8  -2   5       24.18       19.04      4.64 o 
  -8  -1   5      102.70       94.16      7.16 o 
  -7  -1   5       52.96       48.59      5.05 o 
  -6  -1   5      545.49      563.04     16.20 o 
  -5  -1   5      341.51      337.08     15.63 o 
  -4  -1   5     1138.07     1164.80     32.50 o 
  -3  -1   5     1687.18     1626.75     40.51 o 
  -2  -1   5      553.89      544.78     18.81 o 
  -1  -1   5     2476.69     2747.69     40.72 o 
   0  -1   5      243.05      218.51      6.39 o 
   1  -1   5     5986.23     6285.92     60.90 o 
   2  -1   5       41.14       32.15      2.20 o 
   3  -1   5     2308.01     2279.80     50.25 o 
   4  -1   5        0.12        5.37      2.20 o 
   5  -1   5      280.81      269.59      9.77 o 
   6  -1   5       20.04       21.16      2.77 o 
   7  -1   5      128.10      118.50      4.72 o 
   8  -1   5       68.86       79.11      6.43 o 
  -8   0   5        1.47       -2.77      3.74 o 
  -7   0   5      129.98      149.83      7.24 o 
  -6   0   5       58.82       57.46      3.99 o 
  -5   0   5      130.57      115.41      4.80 o 
  -4   0   5       11.14       15.38      2.52 o 
  -3   0   5     1641.85     1468.86     38.31 o 
  -2   0   5      271.05      242.51      9.52 o 
  -1   0   5     1757.39     1746.43     32.67 o 
   0   0   5     1968.91     2255.97     36.87 o 
   1   0   5     3572.71     3645.30     46.37 o 
   2   0   5      476.32      467.65     16.94 o 
   3   0   5      661.87      597.77     27.61 o 
   4   0   5     1507.76     1340.07     36.19 o 
   5   0   5        9.91        9.44      2.20 o 
   6   0   5      286.67      291.40      9.77 o 
   7   0   5        8.86        9.20      2.36 o 
   8   0   5      144.16      137.38      8.06 o 
   9   0   5        6.28        7.89      4.72 o 
  -8   1   5       11.99       10.34      4.15 o 
  -7   1   5       47.96       46.23      5.05 o 
  -6   1   5      118.30      125.58      4.96 o 
  -5   1   5        2.31        2.85      2.44 o 
  -4   1   5      344.26      321.63     10.75 o 
  -3   1   5       45.51       45.74      2.85 o 
  -2   1   5      712.92      721.28     29.32 o 
  -1   1   5       24.80       19.21      1.32 o 
   0   1   5     2387.05     2494.16     39.28 o 
   1   1   5      285.61      256.59      7.43 o 
   2   1   5      420.73      437.66     16.04 o 
   3   1   5      251.87      247.22      9.61 o 
   4   1   5      550.96      535.04     23.45 o 
   5   1   5      233.67      228.24      9.12 o 
   6   1   5        6.58        8.63      2.36 o 
   7   1   5      270.38      256.23     10.91 o 
   8   1   5        0.28        3.74      3.01 o 
   9   1   5       47.96       50.70      5.78 o 
  -7   2   5        6.04        9.68      3.34 o 
  -6   2   5       99.45      105.88      4.64 o 
  -5   2   5       11.59        9.68      3.34 o 
  -4   2   5        2.59        2.20      2.12 o 
  -3   2   5      478.38      441.20     21.25 o 
  -2   2   5        7.03        9.03      2.03 o 
  -1   2   5      435.61      443.24     11.14 o 
   0   2   5       40.79       37.85      1.61 o 
   1   2   5     1712.01     1587.68     31.06 o 
   2   2   5       81.40      100.27      3.26 o 
   3   2   5      252.72      228.66      9.20 o 
   4   2   5      999.78      967.59     32.75 o 
   5   2   5      202.38      213.42      9.12 o 
   6   2   5      496.98      481.95     18.15 o 
   7   2   5      112.46      111.50      4.56 o 
   8   2   5      271.93      260.30      9.85 o 
   9   2   5        0.12       -2.52      2.93 o 
  -7   3   5        2.57       -2.77      4.07 o 
  -6   3   5       15.88       15.79      2.52 o 
  -5   3   5        9.63        7.32      2.60 o 
  -4   3   5        0.13        1.79      2.03 o 
  -3   3   5       90.38       94.90      4.07 o 
  -2   3   5       59.96       62.83      3.66 o 
  -1   3   5      229.38      283.08      7.60 o 
   0   3   5      392.61      558.23     19.02 o 
   1   3   5       86.76      115.05      3.44 o 
   2   3   5      808.64     1087.58     35.60 o 
   3   3   5      229.29      242.58      9.36 o 
   4   3   5       59.35       48.51      2.93 o 
   5   3   5       21.28       21.57      2.60 o 
   6   3   5       20.68       16.20      2.69 o 
   7   3   5       20.80       26.53      3.17 o 
   8   3   5        8.58       12.04      4.56 o 
   9   3   5        8.25        0.49      3.42 o 
  -7   4   5       93.66       91.15      7.16 o 
  -6   4   5      120.45      136.49      8.06 o 
  -5   4   5      158.69      154.56      5.78 o 
  -4   4   5      293.30      297.18     14.98 o 
  -3   4   5      220.59      193.56      7.90 o 
  -2   4   5     1287.17     1343.49     36.58 o 
  -1   4   5       34.98       47.50      3.62 o 
   0   4   5     1957.77     1956.75     33.62 o 
   1   4   5      186.61      135.18      3.85 o 
   2   4   5      560.38      569.70     26.87 o 
   3   4   5      247.04      201.22      8.06 o 
   4   4   5      477.67      444.37     21.33 o 
   5   4   5      583.53      579.47     21.82 o 
   6   4   5       36.47       38.25      3.17 o 
   7   4   5      308.31      310.04     11.97 o 
   8   4   5        4.77        7.73      3.66 o 
   9   4   5       29.15       31.74      4.64 o 
  -7   5   5       23.88       23.60      5.05 o 
  -6   5   5       42.61       38.41      5.86 o 
  -5   5   5      117.15      120.05      4.88 o 
  -4   5   5        3.09        3.50      3.17 o 
  -3   5   5      598.23      629.12     21.33 o 
  -2   5   5       30.57       30.84      3.01 o 
  -1   5   5      157.23      157.75      7.61 o 
   0   5   5       89.25       92.56      5.90 o 
   1   5   5      734.18      803.40     21.08 o 
   2   5   5      613.69      589.00     26.63 o 
   3   5   5      131.84      133.32      6.27 o 
   4   5   5      594.09      550.83     22.80 o 
   5   5   5      292.81      294.34     10.34 o 
   6   5   5       35.51       36.22      3.66 o 
   7   5   5       28.77       34.18      3.26 o 
   8   5   5      101.81      103.20      6.59 o 
   9   5   5        0.01        1.14      3.26 o 
  -6   6   5       11.14       13.10      4.48 o 
  -5   6   5      108.72      105.64      6.67 o 
  -4   6   5       57.44       52.74      3.58 o 
  -3   6   5      327.23      309.97     14.33 o 
  -2   6   5      349.67      348.41     11.48 o 
  -1   6   5       18.85       19.16      1.98 o 
   0   6   5     1222.63     1234.85     24.45 o 
   1   6   5       46.57       41.90      4.80 o 
   2   6   5     1661.85     1729.65     40.83 o 
   3   6   5       73.10       74.31      3.66 o 
   4   6   5     1436.64     1480.78     34.30 o 
   5   6   5      276.55      276.43     10.17 o 
   6   6   5      119.51      118.74      4.88 o 
   7   6   5      307.26      312.32     11.07 o 
   8   6   5       71.90       75.61      6.02 o 
   9   6   5      120.68      125.90      8.14 o 
  -6   7   5       11.91       10.74      5.21 o 
  -5   7   5        3.17       -0.08      3.42 o 
  -4   7   5        1.04        3.50      1.95 o 
  -3   7   5       17.76       18.56      2.85 o 
  -2   7   5        3.59        3.26      3.26 o 
  -1   7   5       22.46       17.46      2.17 o 
   0   7   5       80.26       80.22      2.85 o 
   1   7   5       77.56       98.89      2.93 o 
   2   7   5      157.76      161.32      6.43 o 
   3   7   5        3.28        0.98      2.03 o 
   4   7   5       50.41       54.85      3.50 o 
   5   7   5        4.02        4.48      2.20 o 
   6   7   5       79.90       87.49      4.31 o 
   7   7   5       43.66       39.47      3.09 o 
   8   7   5       71.26       85.29      6.35 o 
   9   7   5       29.04       14.89      5.70 o 
  -5   8   5       19.54       27.75      4.88 o 
  -4   8   5      268.48      250.69     10.01 o 
  -3   8   5      128.16      120.53      4.64 o 
  -2   8   5      486.96      496.18     15.71 o 
  -1   8   5      231.82      226.63      5.93 o 
   0   8   5      349.52      350.76      8.98 o 
   1   8   5     1315.76     1279.73     21.25 o 
   2   8   5      339.63      351.41     11.23 o 
   3   8   5      634.31      633.28     20.92 o 
   4   8   5      158.74      163.51      6.27 o 
   5   8   5      429.60      437.96     15.55 o 
   6   8   5       35.40       30.60      3.34 o 
   7   8   5       79.79       79.51      5.94 o 
   8   8   5       30.43       33.12      6.67 o 
  -4   9   5      119.37      102.95      7.65 o 
  -3   9   5      151.10      136.32      7.16 o 
  -2   9   5      602.27      540.90     13.51 o 
  -1   9   5       87.83       88.90      3.22 o 
   0   9   5      947.04      919.02     15.59 o 
   1   9   5       77.88       77.56      3.95 o 
   2   9   5      985.86      968.54     22.88 o 
   3   9   5       10.17       12.61      2.28 o 
   4   9   5      717.70      688.74     17.91 o 
   5   9   5       88.16       94.33      4.31 o 
   6   9   5      219.34      213.25      8.87 o 
   7   9   5       62.10       57.62      5.86 o 
   8   9   5      113.22      108.00      7.73 o 
  -3  10   5       21.73       24.50      5.13 o 
  -2  10   5      127.10      116.22      7.08 o 
  -1  10   5       92.50       89.28      2.79 o 
   0  10   5       82.09       82.79      6.31 o 
   1  10   5      344.30      327.19      8.60 o 
   2  10   5       73.02       72.27      3.91 o 
   3  10   5      209.18      189.32      6.35 o 
   4  10   5        1.48        2.20      2.28 o 
   5  10   5      291.95      290.01      9.93 o 
   6  10   5       42.30       42.64      4.96 o 
   7  10   5       92.38       88.14      6.51 o 
  -2  11   5       12.00        7.49      4.80 o 
  -1  11   5       60.18       54.63      3.77 o 
   0  11   5       30.18       32.67      3.20 o 
   1  11   5      127.00      120.81      7.24 o 
   2  11   5       87.02       96.28      6.19 o 
   3  11   5        2.11        2.77      2.36 o 
   4  11   5      208.66      211.05      8.55 o 
   5  11   5        5.92        5.21      3.26 o 
   6  11   5      147.49      149.51      7.89 o 
   7  11   5        1.35        1.87      3.66 o 
  -1  12   5        2.07        7.09      2.69 o 
   0  12   5       11.05        4.80      3.61 o 
   1  12   5        0.28        3.58      2.52 o 
   2  12   5       47.98       48.75      5.05 o 
   3  12   5        4.00       -0.65      3.66 o 
   4  12   5       46.65       54.77      5.29 o 
   5  12   5       14.12       13.59      3.82 o 
   6  12   5       14.35       17.33      4.48 o 
   1  13   5      125.97      128.69      5.84 o 
   2  13   5        6.59        8.54      5.94 o 
   3  13   5      105.73      115.08      7.32 o 
   4  13   5        0.56        2.77      4.07 o 
  -4 -11   6       59.22       73.65      6.35 o 
  -3 -11   6       32.62       35.81      5.70 o 
  -2 -11   6       20.49       14.57      4.15 o 
  -1 -11   6       57.45       60.16      4.26 o 
   0 -11   6        7.81        8.35      3.11 o 
   1 -11   6       31.87       38.06      8.63 o 
  -5 -10   6      112.12      118.09      7.73 o 
  -4 -10   6        0.19       -0.57      3.17 o 
  -3 -10   6      241.30      240.19      9.44 o 
  -2 -10   6       15.77       12.61      6.02 o 
  -1 -10   6      240.93      236.35      6.50 o 
   0 -10   6       74.98       83.05      4.43 o 
   1 -10   6       68.32       79.05      4.68 o 
   2 -10   6       49.62       40.85      5.78 o 
   3 -10   6       17.15       18.15      4.31 o 
  -6  -9   6       24.86       31.66      4.80 o 
  -5  -9   6       16.62       19.29      3.82 o 
  -4  -9   6      153.06      153.82      7.73 o 
  -3  -9   6       33.51       27.43      4.72 o 
  -2  -9   6      105.81       99.37      4.39 o 
  -1  -9   6        4.01        4.31      1.72 o 
   0  -9   6      197.71      197.49      6.01 o 
   1  -9   6       22.07       18.30      2.93 o 
   2  -9   6       80.66       79.59      5.78 o 
   3  -9   6       68.85       64.62      6.35 o 
   4  -9   6       36.40       37.52      5.21 o 
  -6  -8   6       61.56       66.82      6.02 o 
  -5  -8   6       47.50       47.93      4.80 o 
  -4  -8   6      134.49      144.22      4.88 o 
  -3  -8   6      166.66      161.96      5.29 o 
  -2  -8   6       60.95       61.93      3.66 o 
  -1  -8   6      254.46      253.54      7.88 o 
   0  -8   6       34.61       32.01      4.11 o 
   1  -8   6      229.83      224.64      6.85 o 
   2  -8   6        0.42        1.87      1.87 o 
   3  -8   6      219.92      213.82      8.95 o 
   4  -8   6       21.24       29.13      4.48 o 
   5  -8   6       43.62       46.55      6.02 o 
  -7  -7   6        2.82       10.42      3.99 o 
  -6  -7   6        0.03        4.15      3.82 o 
  -5  -7   6        1.78        2.03      2.03 o 
  -4  -7   6       12.50       14.73      2.77 o 
  -3  -7   6       56.85       58.35      4.39 o 
  -2  -7   6        8.87       12.21      2.52 o 
  -1  -7   6       12.66       14.70      5.53 o 
   0  -7   6      198.80      200.25     13.27 o 
   1  -7   6        2.37        2.38      1.76 o 
   2  -7   6      144.75      139.91      5.29 o 
   3  -7   6       12.33       11.15      2.60 o 
   4  -7   6      164.83      173.93      7.98 o 
   5  -7   6        0.35        2.52      3.42 o 
  -7  -6   6      136.81      137.46      8.14 o 
  -6  -6   6       64.75       65.84      5.94 o 
  -5  -6   6      112.36      108.24      4.48 o 
  -4  -6   6      205.28      204.29      7.65 o 
  -3  -6   6       17.89       17.99      3.09 o 
  -2  -6   6       91.47      102.87      4.48 o 
  -1  -6   6       62.36       48.87      3.38 o 
   0  -6   6      421.13      419.60     12.81 o 
   1  -6   6      137.43      144.91      3.93 o 
   2  -6   6       91.12       95.95      4.39 o 
   3  -6   6      125.17      139.74      5.37 o 
   4  -6   6       24.44       21.57      3.01 o 
   5  -6   6       35.34       40.37      5.05 o 
   6  -6   6        0.83        4.31      3.91 o 
  -7  -5   6       10.18        1.46      4.64 o 
  -6  -5   6       27.30       30.93      3.42 o 
  -5  -5   6       11.96        9.77      2.44 o 
  -4  -5   6       34.02       35.48      3.26 o 
  -3  -5   6      229.87      235.48      9.03 o 
  -2  -5   6        1.47        4.15      2.03 o 
  -1  -5   6      181.40      176.26      5.06 o 
   0  -5   6        3.15        2.40      1.40 o 
   1  -5   6      282.13      289.48     10.62 o 
   2  -5   6        8.59       11.15      2.28 o 
   3  -5   6      259.10      277.56     13.67 o 
   4  -5   6       53.49       63.80      4.31 o 
   5  -5   6       30.48       35.32      3.01 o 
   6  -5   6       17.95       19.04      4.31 o 
   7  -5   6       12.89       11.72      4.39 o 
  -8  -4   6        0.32       -2.69      3.26 o 
  -7  -4   6       94.96       85.86      6.27 o 
  -6  -4   6        0.88        0.73      1.95 o 
  -5  -4   6       53.16       47.04      3.34 o 
  -4  -4   6        8.84        6.92      2.28 o 
  -3  -4   6      224.40      211.47      8.14 o 
  -2  -4   6       95.61      101.73      4.15 o 
  -1  -4   6       75.48       76.71      2.62 o 
   0  -4   6      971.28      912.06     21.34 o 
   1  -4   6      119.10      113.04      3.59 o 
   2  -4   6      114.39      109.96      4.31 o 
   3  -4   6        2.52        6.92      2.60 o 
   4  -4   6      175.37      162.86      6.10 o 
   5  -4   6       30.64       33.12      3.17 o 
   6  -4   6       34.57       34.99      4.56 o 
   7  -4   6       43.38       59.33      5.70 o 
  -8  -3   6        3.08        1.30      3.82 o 
  -7  -3   6       26.12       22.14      5.21 o 
  -6  -3   6       13.46       18.47      3.09 o 
  -5  -3   6        2.85        0.90      2.36 o 
  -4  -3   6       59.95       56.89      3.99 o 
  -3  -3   6       42.94       42.40      2.93 o 
  -2  -3   6      117.72      101.09      3.91 o 
  -1  -3   6        0.45        0.54      1.44 o 
   0  -3   6      689.56      634.27     19.05 o 
   1  -3   6       30.74       36.26      2.77 o 
   2  -3   6       31.74       21.40      2.52 o 
   3  -3   6      178.54      172.80      6.43 o 
   4  -3   6       29.95       25.72      2.85 o 
   5  -3   6      105.87      110.69      4.72 o 
   6  -3   6        3.48        4.64      2.69 o 
   7  -3   6      106.81      108.00      7.65 o 
   8  -3   6        3.11        3.17      3.99 o 
  -8  -2   6       56.53       49.89      6.75 o 
  -7  -2   6       23.65       28.89      4.31 o 
  -6  -2   6      197.04      219.92     10.17 o 
  -5  -2   6       91.49       85.78      4.31 o 
  -4  -2   6      159.82      171.49      6.67 o 
  -3  -2   6      836.41      745.75     25.41 o 
  -2  -2   6        6.76       11.72      2.28 o 
  -1  -2   6      320.54      286.32      7.48 o 
   0  -2   6       50.68       47.00      1.95 o 
   1  -2   6      523.58      474.46     26.22 o 
   2  -2   6       37.63       33.12      2.60 o 
   3  -2   6      112.17      104.50      4.15 o 
   4  -2   6      392.92      350.54     12.54 o 
   5  -2   6        3.04        2.36      2.28 o 
   6  -2   6      104.83      102.63      4.56 o 
   7  -2   6        2.08       -2.60      3.01 o 
   8  -2   6       59.66       57.86      6.84 o 
  -8  -1   6        0.26       -2.60      3.09 o 
  -7  -1   6      192.56      182.64      8.46 o 
  -6  -1   6       13.97       11.39      2.60 o 
  -5  -1   6      134.21      134.21      4.96 o 
  -4  -1   6      309.41      293.21     11.15 o 
  -3  -1   6      748.44      713.37     25.57 o 
  -2  -1   6      818.04      782.79     29.73 o 
  -1  -1   6      203.05      220.30     11.76 o 
   0  -1   6     1063.07     1098.44     25.28 o 
   1  -1   6       13.11        8.25      1.29 o 
   2  -1   6       55.79       52.17      2.93 o 
   3  -1   6      236.72      258.69     10.50 o 
   4  -1   6      728.59      713.34     24.67 o 
   5  -1   6      101.61      103.77      4.48 o 
   6  -1   6       99.75       96.77      4.56 o 
   7  -1   6       62.13       58.60      3.50 o 
   8  -1   6       20.13       23.93      5.05 o 
  -8   0   6       16.13       15.87      5.62 o 
  -7   0   6        1.32       -0.33      3.74 o 
  -6   0   6      233.66      262.57     10.83 o 
  -5   0   6        6.35        4.96      2.77 o 
  -4   0   6      613.20      625.06     21.82 o 
  -3   0   6       52.20       41.51      3.01 o 
  -2   0   6      698.04      728.46     28.10 o 
  -1   0   6      153.59      151.92      6.76 o 
   0   0   6      401.67      389.41     13.07 o 
   1   0   6     1991.44     1949.83     33.71 o 
   2   0   6       16.53       17.09      1.87 o 
   3   0   6     1126.65     1165.38     35.03 o 
   4   0   6        6.50        5.94      2.28 o 
   5   0   6      285.85      295.07     10.01 o 
   6   0   6       26.97       26.12      3.34 o 
   7   0   6      133.76      142.75      5.05 o 
   8   0   6       37.89       34.91      4.88 o 
  -7   1   6       40.82       40.77      5.29 o 
  -6   1   6      129.88      129.73      4.88 o 
  -5   1   6       57.77       51.68      3.42 o 
  -4   1   6      105.04       96.85      4.23 o 
  -3   1   6      864.57      877.55     27.61 o 
  -2   1   6      154.20      168.40      7.00 o 
  -1   1   6      468.16      477.45     11.89 o 
   0   1   6        0.35        1.70      1.51 o 
   1   1   6     2069.75     2041.78     61.76 o 
   2   1   6      216.72      185.02      7.16 o 
   3   1   6      750.82      735.76     29.24 o 
   4   1   6     1168.28     1165.80     32.59 o 
   5   1   6      223.28      238.16      9.20 o 
   6   1   6      205.74      210.89      7.98 o 
   7   1   6       25.18       22.54      4.07 o 
   8   1   6      161.04      175.80      7.89 o 
   9   1   6        1.23        0.41      4.23 o 
  -7   2   6       41.95       47.36      5.62 o 
  -6   2   6      159.24      170.92      7.81 o 
  -5   2   6       42.66       42.97      3.91 o 
  -4   2   6      341.85      362.48     16.44 o 
  -3   2   6      231.50      215.13      9.12 o 
  -2   2   6      545.28      636.24     25.65 o 
  -1   2   6       52.95       66.65      2.77 o 
   0   2   6     1879.50     1762.23     32.14 o 
   1   2   6      185.72      211.78      5.77 o 
   2   2   6     1534.25     1400.44     40.19 o 
   3   2   6       81.01       91.89      4.72 o 
   4   2   6     1483.41     1467.74     36.67 o 
   5   2   6      122.07      121.68      4.72 o 
   6   2   6       41.96       42.32      3.42 o 
   7   2   6      197.19      193.14      6.84 o 
   8   2   6       11.30       13.51      4.07 o 
   9   2   6       55.48       55.99      5.62 o 
  -7   3   6        0.44       -3.09      3.50 o 
  -6   3   6       47.05       55.34      5.86 o 
  -5   3   6        0.52        0.57      2.12 o 
  -4   3   6        2.75        7.16      3.66 o 
  -3   3   6       92.13       95.71      4.15 o 
  -2   3   6       26.21       20.51      2.77 o 
  -1   3   6      291.92      285.06     18.07 o 
   0   3   6      121.29       93.14      2.56 o 
   1   3   6     1678.72     1635.08     35.26 o 
   2   3   6       86.64       84.40      3.83 o 
   3   3   6      463.16      418.00     13.84 o 
   4   3   6        3.34        6.43      2.60 o 
   5   3   6      605.48      595.10     21.74 o 
   6   3   6       21.97       24.17      2.77 o 
   7   3   6      261.16      241.99     10.26 o 
   8   3   6       75.68       70.40      5.94 o 
   9   3   6       23.28       14.08      5.13 o 
  -7   4   6       23.97       17.74      7.08 o 
  -6   4   6       41.46       41.02      5.86 o 
  -5   4   6       97.13      107.59      4.56 o 
  -4   4   6        0.36       -2.12      2.12 o 
  -3   4   6      600.12      574.57     20.44 o 
  -2   4   6       76.08       65.76      3.74 o 
  -1   4   6      199.00      195.56      5.93 o 
   0   4   6      625.07      673.04     19.34 o 
   1   4   6      884.99      930.90     22.52 o 
   2   4   6      528.82      590.00     26.22 o 
   3   4   6       65.99       69.02      3.50 o 
   4   4   6      667.30      668.93     24.10 o 
   5   4   6        6.54        3.17      2.28 o 
   6   4   6       58.56       55.59      3.83 o 
   7   4   6       22.86       21.16      2.85 o 
   8   4   6      153.63      155.78      8.46 o 
   9   4   6       13.62       11.80      5.78 o 
  -6   5   6       32.08       28.08      5.21 o 
  -5   5   6       23.70       25.39      3.99 o 
  -4   5   6       44.52       40.28      3.34 o 
  -3   5   6       10.97       13.18      2.44 o 
  -2   5   6      545.91      537.02     20.84 o 
  -1   5   6       28.77       31.25      5.82 o 
   0   5   6     1028.42     1093.68     25.58 o 
   1   5   6       19.00       36.71      4.80 o 
   2   5   6      410.04      425.54     14.98 o 
   3   5   6      100.74      120.70      5.05 o 
   4   5   6      215.46      201.21      7.90 o 
   5   5   6      536.16      544.50     20.03 o 
   6   5   6        5.02        3.66      2.85 o 
   7   5   6      290.86      307.68     11.07 o 
   8   5   6       11.43        6.75      4.39 o 
   9   5   6       65.70       51.52      6.92 o 
  -6   6   6       32.98       39.23      5.37 o 
  -5   6   6       51.34       46.39      5.37 o 
  -4   6   6        4.67       10.66      2.52 o 
  -3   6   6      240.49      223.02      7.57 o 
  -2   6   6       88.86       83.26      4.64 o 
  -1   6   6      157.08      169.00     12.45 o 
   0   6   6        9.08       10.33      1.63 o 
   1   6   6      519.26      530.02     15.60 o 
   2   6   6       64.99       68.53      3.50 o 
   3   6   6       79.92       73.65      3.83 o 
   4   6   6      204.22      220.17      8.14 o 
   5   6   6      191.76      203.32      7.90 o 
   6   6   6      119.62      127.45      4.96 o 
   7   6   6        7.26        6.84      2.20 o 
   8   6   6      159.74      167.74      8.46 o 
   9   6   6        0.23       -4.07      4.15 o 
  -5   7   6        0.61        0.57      3.50 o 
  -4   7   6       23.83       29.70      4.39 o 
  -3   7   6        2.86        3.99      2.12 o 
  -2   7   6       73.94       87.24      4.23 o 
  -1   7   6       39.82       39.54      2.52 o 
   0   7   6       73.69       73.61      4.56 o 
   1   7   6        0.52        0.15      1.87 o 
   2   7   6       64.13       57.46      3.50 o 
   3   7   6      196.56      187.37      6.92 o 
   4   7   6      169.20      149.92      6.19 o 
   5   7   6      149.64      150.65      5.78 o 
   6   7   6       46.72       52.57      4.15 o 
   7   7   6       84.70       83.01      5.94 o 
   8   7   6       65.34       68.85      6.27 o 
  -5   8   6       49.55       27.26      5.86 o 
  -4   8   6        0.98       -1.06      3.66 o 
  -3   8   6       96.06       87.33      5.94 o 
  -2   8   6       64.14       66.82      3.99 o 
  -1   8   6       92.37       93.79      3.30 o 
   0   8   6        1.30        4.45      1.66 o 
   1   8   6        9.16       14.29      1.80 o 
   2   8   6        1.88        4.23      2.12 o 
   3   8   6        9.78        6.84      2.36 o 
   4   8   6       24.24       25.64      2.77 o 
   5   8   6       86.03       93.27      4.23 o 
   6   8   6        2.78        1.46      1.95 o 
   7   8   6        8.87        6.35      4.07 o 
   8   8   6        0.79        3.58      4.48 o 
  -4   9   6       98.50       86.51      7.00 o 
  -3   9   6      158.89      155.21      7.73 o 
  -2   9   6      127.56      107.02      6.51 o 
  -1   9   6      319.48      309.97      7.93 o 
   0   9   6        1.63        5.86      2.09 o 
   1   9   6      814.38      827.48     13.93 o 
   2   9   6      107.12      105.88      4.56 o 
   3   9   6      273.57      271.37     12.05 o 
   4   9   6      241.06      241.09     11.31 o 
   5   9   6      213.20      208.61      9.44 o 
   6   9   6      211.56      220.90      8.79 o 
   7   9   6       14.91       13.35      4.07 o 
   8   9   6      174.87      169.78      8.87 o 
  -3  10   6       21.00       22.38      4.31 o 
  -2  10   6       42.45       46.88      5.21 o 
  -1  10   6        6.11        4.69      2.99 o 
   0  10   6       63.70       60.34      2.50 o 
   1  10   6        3.41        4.48      1.71 o 
   2  10   6      205.56      205.59      9.28 o 
   3  10   6       39.41       40.77      3.26 o 
   4  10   6      205.79      205.27      8.46 o 
   5  10   6       25.72       33.53      4.15 o 
   6  10   6       37.61       37.03      5.05 o 
   7  10   6       27.97       25.47      5.78 o 
  -2  11   6       66.51       52.49      5.94 o 
  -1  11   6       18.08       20.83      2.99 o 
   0  11   6       51.45       45.52      3.65 o 
   1  11   6      114.27      112.33      7.49 o 
   2  11   6      144.87      126.96      7.16 o 
   3  11   6      110.93      119.88      6.67 o 
   4  11   6       40.24       31.66      4.39 o 
   5  11   6      167.98      182.15      8.30 o 
   6  11   6        4.15        6.51      3.74 o 
   0  12   6        0.47        2.32      2.48 o 
   1  12   6       37.56       31.71      4.15 o 
   2  12   6        1.68       -0.65      3.42 o 
   3  12   6        8.05        8.63      3.58 o 
   4  12   6        0.47       -0.33      3.17 o 
   5  12   6       44.41       46.47      5.86 o 
  -2 -11   7       33.93       32.31      5.13 o 
  -1 -11   7       17.11       16.10      4.64 o 
  -4 -10   7      124.04      121.27      7.98 o 
  -3 -10   7        7.09        9.93      3.74 o 
  -2 -10   7       52.73       56.72      5.94 o 
  -1 -10   7       46.72       48.46      3.85 o 
   0 -10   7       46.73       48.73      4.92 o 
   1 -10   7       49.45       53.04      3.93 o 
   2 -10   7       13.17       13.83      4.56 o 
  -5  -9   7       51.05       60.14      5.78 o 
  -4  -9   7        9.11       12.53      4.96 o 
  -3  -9   7      218.03      197.62      9.28 o 
  -2  -9   7        2.44        3.58      3.82 o 
  -1  -9   7      308.72      335.61     10.74 o 
   0  -9   7       41.99       40.01      5.49 o 
   1  -9   7      165.78      186.08      6.21 o 
   2  -9   7       40.96       38.98      5.37 o 
   3  -9   7       69.59       71.13      7.08 o 
  -6  -8   7       11.53       15.54      4.39 o 
  -5  -8   7       20.70       20.75      4.64 o 
  -4  -8   7       59.98       63.40      5.86 o 
  -3  -8   7       42.82       42.24      3.01 o 
  -2  -8   7       50.07       56.40      3.42 o 
  -1  -8   7       15.61       17.96      2.97 o 
   0  -8   7      200.83      194.44      4.94 o 
   1  -8   7        0.00        0.24      2.85 o 
   2  -8   7       75.14       70.07      5.94 o 
   3  -8   7        9.87       14.81      3.66 o 
   4  -8   7       48.61       45.74      5.94 o 
  -6  -7   7      103.08       95.87      7.24 o 
  -5  -7   7        7.11       10.01      3.50 o 
  -4  -7   7      222.63      222.20      8.71 o 
  -3  -7   7      121.24      107.27      4.64 o 
  -2  -7   7      212.91      211.13      6.92 o 
  -1  -7   7      159.54      178.77      4.51 o 
   0  -7   7      301.89      275.24     10.26 o 
   1  -7   7      146.84      150.65      3.71 o 
   2  -7   7       53.84       55.18      3.50 o 
   3  -7   7      178.93      164.81      7.65 o 
   4  -7   7        0.04        0.08      3.34 o 
   5  -7   7       64.18       58.27      6.35 o 
  -7  -6   7       55.81       49.97      5.94 o 
  -6  -6   7        0.35       -0.90      3.34 o 
  -5  -6   7      126.27      124.60      6.76 o 
  -4  -6   7       10.13        5.45      2.60 o 
  -3  -6   7      484.92      448.96     15.30 o 
  -2  -6   7       21.93       27.10      2.85 o 
  -1  -6   7      216.48      243.82      5.93 o 
   0  -6   7      127.40      129.79      4.07 o 
   1  -6   7       99.16      106.92      6.55 o 
   2  -6   7       75.41       75.53      4.07 o 
   3  -6   7       70.74       72.59      3.99 o 
   4  -6   7      136.68      143.49      4.88 o 
   5  -6   7       10.90       10.34      4.07 o 
   6  -6   7       32.20       26.21      6.19 o 
  -7  -5   7       66.47       66.90      6.43 o 
  -6  -5   7       36.77       36.13      4.72 o 
  -5  -5   7       71.15       66.00      3.83 o 
  -4  -5   7      206.38      215.69      7.73 o 
  -3  -5   7      150.76      144.71      5.13 o 
  -2  -5   7      371.75      350.61     16.61 o 
  -1  -5   7       42.07       44.35      3.34 o 
   0  -5   7      914.96      896.26     17.73 o 
   1  -5   7        6.43       11.40      1.86 o 
   2  -5   7      212.07      209.91      7.16 o 
   3  -5   7       83.41       84.48      4.31 o 
   4  -5   7      176.68      172.14      6.02 o 
   5  -5   7       57.27       49.97      6.19 o 
   6  -5   7       33.70       37.52      4.96 o 
  -7  -4   7        0.01       -3.01      3.01 o 
  -6  -4   7       57.00       65.03      5.53 o 
  -5  -4   7        6.64        9.03      2.20 o 
  -4  -4   7      213.00      218.70      7.73 o 
  -3  -4   7       79.19       78.70      3.99 o 
  -2  -4   7      254.08      235.73      8.47 o 
  -1  -4   7       29.69       34.44      2.28 o 
   0  -4   7      144.34      122.61      8.79 o 
   1  -4   7      365.70      360.54     10.33 o 
   2  -4   7        3.80        4.15      2.36 o 
   3  -4   7      418.53      423.07     17.01 o 
   4  -4   7        1.15        4.39      2.60 o 
   5  -4   7       75.85       83.74      4.39 o 
   6  -4   7        0.77        0.81      2.93 o 
   7  -4   7       25.84       24.25      6.43 o 
  -7  -3   7      100.85       92.78      7.32 o 
  -6  -3   7       12.54       14.32      3.91 o 
  -5  -3   7       93.79       86.19      4.31 o 
  -4  -3   7        9.11        7.32      2.52 o 
  -3  -3   7      363.59      349.47     15.79 o 
  -2  -3   7        2.80        1.71      2.03 o 
  -1  -3   7      123.04      130.18      3.66 o 
   0  -3   7      295.58      308.77      8.04 o 
   1  -3   7      369.78      372.10      8.95 o 
   2  -3   7      110.12      101.33      4.07 o 
   3  -3   7      154.72      155.21      5.78 o 
   4  -3   7      337.66      291.90     13.51 o 
   5  -3   7        2.18        2.93      2.69 o 
   6  -3   7       63.61       72.11      4.56 o 
   7  -3   7        6.36       12.21      3.34 o 
  -7  -2   7       31.68       45.09      5.13 o 
  -6  -2   7       58.40       63.15      3.66 o 
  -5  -2   7        0.25        2.44      2.28 o 
  -4  -2   7      144.83      136.82      5.62 o 
  -3  -2   7        0.30        3.26      2.20 o 
  -2  -2   7       86.75       87.57      3.91 o 
  -1  -2   7       43.74       49.06      4.23 o 
   0  -2   7      244.50      277.03     10.13 o 
   1  -2   7      188.62      186.01      4.88 o 
   2  -2   7       44.67       43.78      3.26 o 
   3  -2   7       79.92       87.16      4.15 o 
   4  -2   7      173.40      181.01      6.35 o 
   5  -2   7       34.23       35.56      3.01 o 
   6  -2   7        7.83       10.17      3.42 o 
   7  -2   7       58.94       66.82      5.86 o 
   8  -2   7        0.38        0.16      3.99 o 
  -7  -1   7       17.88       16.68      3.91 o 
  -6  -1   7      155.90      159.93      5.21 o 
  -5  -1   7       54.19       57.86      3.99 o 
  -4  -1   7       56.25       57.29      4.07 o 
  -3  -1   7      500.23      466.75     19.21 o 
  -2  -1   7       55.94       59.66      3.42 o 
  -1  -1   7      508.24      479.13     16.49 o 
   0  -1   7      158.43      159.38      4.68 o 
   1  -1   7     1215.38     1175.18     25.38 o 
   2  -1   7       53.55       56.64      3.17 o 
   3  -1   7      148.23      158.31      6.27 o 
   4  -1   7      151.47      150.82      5.45 o 
   5  -1   7       16.64       22.22      3.01 o 
   6  -1   7       60.37       58.35      3.91 o 
   7  -1   7       29.20       28.89      4.96 o 
   8  -1   7       56.39       67.95      6.02 o 
  -7   0   7       42.42       38.25      5.21 o 
  -6   0   7        9.72       15.54      3.91 o 
  -5   0   7       24.55       19.12      3.91 o 
  -4   0   7       31.80       32.47      2.93 o 
  -3   0   7      485.25      435.89     18.73 o 
  -2   0   7      363.75      382.61     13.76 o 
  -1   0   7      247.75      247.84      7.69 o 
   0   0   7     1088.32     1064.16     51.41 o 
   1   0   7      333.05      322.66      7.80 o 
   2   0   7      365.69      341.51     13.11 o 
   3   0   7        1.51        0.08      1.87 o 
   4   0   7      810.73      795.70     24.67 o 
   5   0   7        5.66        4.39      1.95 o 
   6   0   7      115.06      122.41      4.96 o 
   7   0   7        8.63       11.72      2.20 o 
   8   0   7       67.95       66.65      5.86 o 
  -7   1   7       25.17       22.71      4.80 o 
  -6   1   7      167.26      162.13      7.49 o 
  -5   1   7        6.79        7.32      2.93 o 
  -4   1   7      321.00      345.30     14.90 o 
  -3   1   7        8.81       11.64      2.28 o 
  -2   1   7     1066.63     1046.17     31.69 o 
  -1   1   7      365.41      381.51     22.67 o 
   0   1   7     2235.39     2179.63     34.35 o 
   1   1   7     1522.99     1486.11     60.77 o 
   2   1   7      565.47      550.12     25.32 o 
   3   1   7     1060.19     1078.38     32.26 o 
   4   1   7      133.93      120.38      4.96 o 
   5   1   7      800.86      803.64     23.53 o 
   6   1   7        1.93        6.02      2.03 o 
   7   1   7      354.43      361.98     11.31 o 
   8   1   7        2.73        1.22      3.66 o 
  -7   2   7       17.28       13.43      4.72 o 
  -6   2   7       54.28       68.28      6.43 o 
  -5   2   7       46.73       46.96      3.34 o 
  -4   2   7        2.37        5.45      2.93 o 
  -3   2   7      571.00      576.60     20.44 o 
  -2   2   7       86.31       83.91      4.31 o 
  -1   2   7      320.50      308.68      9.61 o 
   0   2   7      141.25      141.38      3.72 o 
   1   2   7     1059.66     1125.77     25.06 o 
   2   2   7       11.74       14.24      2.12 o 
   3   2   7      353.89      332.55     12.54 o 
   4   2   7      520.57      469.20     21.09 o 
   5   2   7      435.07      427.47     17.18 o 
   6   2   7      135.47      133.97      5.21 o 
   7   2   7      105.31       97.50      4.31 o 
   8   2   7      126.80      128.75      8.06 o 
   9   2   7        2.10        4.80      4.23 o 
  -7   3   7       42.94       44.11      5.78 o 
  -6   3   7       30.43       26.77      4.39 o 
  -5   3   7      141.42      147.31      5.13 o 
  -4   3   7      177.84      163.84      5.94 o 
  -3   3   7      564.10      525.86     18.97 o 
  -2   3   7      519.09      510.72     22.31 o 
  -1   3   7       97.50       94.18      3.42 o 
   0   3   7      801.16      882.38     21.73 o 
   1   3   7       81.23       84.83      6.27 o 
   2   3   7      691.33      783.81     28.42 o 
   3   3   7        0.33       -2.52      2.52 o 
   4   3   7     1056.76     1063.69     30.14 o 
   5   3   7       31.57       28.00      3.82 o 
   6   3   7       99.99       94.73      4.48 o 
   7   3   7       68.56       67.96      3.66 o 
   8   3   7       73.58       66.41      6.51 o 
   9   3   7       25.10       18.96      4.96 o 
  -6   4   7       92.23       90.34      7.16 o 
  -5   4   7        0.58       -1.46      3.99 o 
  -4   4   7      155.30      148.29      5.13 o 
  -3   4   7       25.35       25.07      2.93 o 
  -2   4   7      743.69      767.96     24.10 o 
  -1   4   7       88.84      104.06      3.57 o 
   0   4   7      513.64      578.14     17.38 o 
   1   4   7      619.48      704.96     18.62 o 
   2   4   7      129.00      138.69      4.64 o 
   3   4   7      399.56      425.93     20.43 o 
   4   4   7      104.30       94.49      4.07 o 
   5   4   7      641.32      663.98     21.09 o 
   6   4   7       17.81       19.78      3.42 o 
   7   4   7      181.32      175.15      6.19 o 
   8   4   7        3.00        2.03      3.50 o 
   9   4   7       36.08       25.07      5.62 o 
  -6   5   7       19.61       16.68      5.70 o 
  -5   5   7      115.26      118.50      7.32 o 
  -4   5   7        6.68       10.01      2.44 o 
  -3   5   7      387.53      385.69     14.33 o 
  -2   5   7        6.64       11.31      2.85 o 
  -1   5   7      203.76      224.32      5.65 o 
   0   5   7      229.87      249.03      6.61 o 
   1   5   7     1019.51      996.99     21.25 o 
   2   5   7      692.29      673.83     24.10 o 
   3   5   7      247.74      233.29      9.04 o 
   4   5   7      564.24      566.09     21.17 o 
   5   5   7       95.59       88.87      4.31 o 
   6   5   7      114.06      129.08      4.96 o 
   7   5   7        3.91        3.66      2.03 o 
   8   5   7      203.20      232.21      9.36 o 
   9   5   7        6.28        1.87      3.42 o 
  -5   6   7       20.18       10.42      4.64 o 
  -4   6   7        3.51        4.31      2.93 o 
  -3   6   7       35.74       36.54      3.50 o 
  -2   6   7       85.38       96.52      4.56 o 
  -1   6   7        1.79        4.48      1.56 o 
   0   6   7      225.66      226.17      6.27 o 
   1   6   7       23.47       24.94      2.01 o 
   2   6   7      423.87      393.69     17.67 o 
   3   6   7       23.22       21.32      3.50 o 
   4   6   7      422.57      383.67     15.79 o 
   5   6   7      194.80      201.36      6.92 o 
   6   6   7       65.85       61.53      3.66 o 
   7   6   7      131.70      140.96      7.16 o 
   8   6   7       40.60       42.07      5.45 o 
  -5   7   7       16.70       18.31      4.80 o 
  -4   7   7        3.72        3.91      3.99 o 
  -3   7   7       52.60       54.93      3.50 o 
  -2   7   7       24.16       22.62      2.85 o 
  -1   7   7       79.90       84.61      2.93 o 
   0   7   7       10.36        8.57      1.78 o 
   1   7   7      341.22      327.68     12.94 o 
   2   7   7        0.16       -1.46      1.87 o 
   3   7   7       99.19       92.86      4.31 o 
   4   7   7        0.01       -2.12      2.12 o 
   5   7   7      174.13      175.15      6.92 o 
   6   7   7       35.43       32.23      2.93 o 
   7   7   7       22.60       22.95      5.13 o 
   8   7   7       83.33       95.95      6.92 o 
  -4   8   7        0.62       -0.90      3.34 o 
  -3   8   7       34.07       42.64      4.56 o 
  -2   8   7       17.04       16.36      2.69 o 
  -1   8   7       68.30       69.71      2.85 o 
   0   8   7       97.81       96.21      3.13 o 
   1   8   7      325.07      314.34      9.78 o 
   2   8   7      111.55      123.55      4.64 o 
   3   8   7       24.76       26.37      3.34 o 
   4   8   7      211.52      216.26      7.16 o 
   5   8   7       22.78       23.52      2.77 o 
   6   8   7      209.71      216.74      8.79 o 
   7   8   7        0.42        0.16      3.42 o 
   8   8   7      194.73      202.74     10.42 o 
  -3   9   7        0.08        4.31      3.58 o 
  -2   9   7      312.58      318.83      9.93 o 
  -1   9   7       58.37       50.87      2.35 o 
   0   9   7      223.18      240.04     10.09 o 
   1   9   7      230.94      244.77     14.45 o 
   2   9   7      179.34      197.13      6.59 o 
   3   9   7      394.14      391.71     13.02 o 
   4   9   7       45.01       55.26      3.50 o 
   5   9   7      329.22      320.62     10.09 o 
   6   9   7        0.74        7.16      3.17 o 
   7   9   7       97.44       95.22      7.16 o 
  -3  10   7       13.92       13.10      5.13 o 
  -2  10   7       20.12       17.90      4.31 o 
  -1  10   7       66.29       59.81      4.16 o 
   0  10   7        3.06        4.33      2.50 o 
   1  10   7      202.93      212.21      6.01 o 
   2  10   7        0.49        0.24      1.71 o 
   3  10   7       79.95       86.84      3.91 o 
   4  10   7       41.80       34.91      4.72 o 
   5  10   7      170.19      176.13      7.98 o 
   6  10   7       70.73       74.95      5.86 o 
   7  10   7       37.49       45.25      5.13 o 
  -1  11   7       49.20       44.03      3.74 o 
   0  11   7       18.37       16.87      6.39 o 
   1  11   7       49.80       48.91      3.87 o 
   2  11   7      115.29      103.85      6.43 o 
   3  11   7        0.21        2.85      3.66 o 
   4  11   7      162.18      149.84      7.89 o 
   5  11   7        1.25       -2.36      3.74 o 
   6  11   7       68.36       60.22      6.19 o 
   0  12   7       12.95       10.50      2.96 o 
   1  12   7        0.26        0.85      2.93 o 
   2  12   7       67.27       71.05      6.19 o 
   3  12   7        3.70        0.41      2.77 o 
   4  12   7       38.91       38.25      5.53 o 
   5  12   7       39.43       33.69      5.37 o 
  -3 -10   8       52.25       59.00      5.86 o 
  -2 -10   8       24.59       28.32      4.64 o 
  -1 -10   8       15.02       13.50      3.11 o 
   0 -10   8       54.44       57.31      4.36 o 
   1 -10   8        0.93       -0.76      3.66 o 
  -4  -9   8      102.46      106.21      7.32 o 
  -3  -9   8       14.20       13.10      3.58 o 
  -2  -9   8       73.84       72.11      5.86 o 
  -1  -9   8        0.18        3.08      2.79 o 
   0  -9   8      110.04       98.42      4.66 o 
   1  -9   8       14.45       12.06      2.93 o 
   2  -9   8       32.67       33.20      6.75 o 
  -5  -8   8       21.46       25.39      4.72 o 
  -4  -8   8       34.48       49.48      5.29 o 
  -3  -8   8      123.50      126.47      6.84 o 
  -2  -8   8       15.81       20.26      3.99 o 
  -1  -8   8      161.94      172.98      5.72 o 
   0  -8   8        0.69       -0.63      1.98 o 
   1  -8   8      180.24      194.93      6.05 o 
   2  -8   8        4.95        3.91      3.42 o 
   3  -8   8      148.28      146.33      7.98 o 
   4  -8   8       26.76       31.25      5.05 o 
  -6  -7   8        2.79        4.07      5.53 o 
  -5  -7   8       56.93       61.69      5.70 o 
  -4  -7   8       16.16       11.31      4.80 o 
  -3  -7   8       83.38       87.41      3.99 o 
  -2  -7   8       20.44       22.30      3.01 o 
  -1  -7   8       17.73       18.86      2.06 o 
   0  -7   8      162.95      157.27      6.55 o 
   1  -7   8       11.61       12.04      1.81 o 
   2  -7   8       71.93       74.63      3.91 o 
   3  -7   8        5.44        3.82      3.09 o 
   4  -7   8       69.11       85.45      6.35 o 
   5  -7   8        1.28        1.38      3.42 o 
  -6  -6   8       98.88      102.46      6.84 o 
  -5  -6   8        4.18        9.44      3.42 o 
  -4  -6   8      190.76      180.77      8.71 o 
  -3  -6   8       24.39       24.74      3.66 o 
  -2  -6   8      185.98      183.94      6.51 o 
  -1  -6   8       66.77       77.47      3.14 o 
   0  -6   8      290.68      287.33      8.60 o 
   1  -6   8       93.40      105.93      4.11 o 
   2  -6   8       56.46       64.94      3.66 o 
   3  -6   8       84.87       82.12      4.15 o 
   4  -6   8       14.46       21.08      3.74 o 
   5  -6   8       37.95       38.49      5.45 o 
  -6  -5   8       55.12       66.65      6.02 o 
  -5  -5   8       77.13       78.78      5.94 o 
  -4  -5   8       59.51       66.33      3.66 o 
  -3  -5   8      422.59      411.58     13.92 o 
  -2  -5   8        3.90        4.56      2.52 o 
  -1  -5   8      355.52      349.87     10.76 o 
   0  -5   8       53.23       51.68      3.99 o 
   1  -5   8      395.21      395.14     10.53 o 
   2  -5   8       56.69       59.98      3.58 o 
   3  -5   8      146.77      147.88      5.29 o 
   4  -5   8      132.32      134.13      4.80 o 
   5  -5   8       11.65       13.35      5.94 o 
   6  -5   8       53.98       55.50      6.19 o 
  -7  -4   8       79.91       81.95      7.57 o 
  -6  -4   8        0.08        3.50      3.26 o 
  -5  -4   8       68.50       62.42      3.50 o 
  -4  -4   8       40.28       42.48      3.26 o 
  -3  -4   8      231.99      218.71      7.49 o 
  -2  -4   8      259.76      278.62      9.28 o 
  -1  -4   8      144.97      152.96      4.02 o 
   0  -4   8      708.99      742.38     29.27 o 
   1  -4   8       20.05       26.21      2.04 o 
   2  -4   8      152.34      158.95      6.19 o 
   3  -4   8       58.93       51.35      3.58 o 
   4  -4   8      178.33      182.64      5.78 o 
   5  -4   8      121.18      125.99      7.57 o 
   6  -4   8       22.58       23.11      4.56 o 
   7  -4   8       77.18       80.90      7.08 o 
  -7  -3   8        3.19       -1.79      3.42 o 
  -6  -3   8       41.27       47.45      4.88 o 
  -5  -3   8        0.45       -1.55      3.01 o 
  -4  -3   8       97.57      101.98      4.48 o 
  -3  -3   8        1.92        0.24      2.03 o 
  -2  -3   8      151.78      157.98      6.19 o 
  -1  -3   8       17.50       18.02      1.81 o 
   0  -3   8      238.65      233.40      5.43 o 
   1  -3   8       58.99       53.64      2.42 o 
   2  -3   8       37.21       33.12      3.50 o 
   3  -3   8      107.28      107.59      4.56 o 
   4  -3   8        8.55        6.84      2.77 o 
   5  -3   8       52.84       58.35      3.66 o 
   6  -3   8        0.03        1.38      3.66 o 
   7  -3   8       30.78       34.10      5.05 o 
  -7  -2   8       39.41       48.42      5.78 o 
  -6  -2   8       45.32       39.96      5.53 o 
  -5  -2   8       43.01       43.05      3.26 o 
  -4  -2   8       10.59        8.38      2.52 o 
  -3  -2   8      303.73      291.16     14.57 o 
  -2  -2   8        2.04        4.64      2.12 o 
  -1  -2   8      101.31      101.03      7.28 o 
   0  -2   8        0.38        1.81      3.26 o 
   1  -2   8      256.69      254.78      9.73 o 
   2  -2   8        0.69       -0.73      3.42 o 
   3  -2   8       70.60       75.93      3.99 o 
   4  -2   8      197.94      201.12      7.41 o 
   5  -2   8       24.11       22.05      2.85 o 
   6  -2   8       39.83       50.95      4.64 o 
   7  -2   8        6.96        4.72      4.15 o 
  -7  -1   8       24.83       20.92      4.48 o 
  -6  -1   8       31.84       26.69      5.13 o 
  -5  -1   8       11.74       10.17      3.09 o 
  -4  -1   8      114.61      114.67      4.72 o 
  -3  -1   8      129.07      124.36      4.88 o 
  -2  -1   8       91.39      105.64      4.48 o 
  -1  -1   8       16.65       15.58      1.89 o 
   0  -1   8       84.71       83.62      3.26 o 
   1  -1   8        6.17        4.23      1.71 o 
   2  -1   8       16.51       21.08      2.60 o 
   3  -1   8        0.28        1.06      2.12 o 
   4  -1   8      285.50      266.90      9.36 o 
   5  -1   8        1.87        0.57      1.87 o 
   6  -1   8       39.76       39.23      3.34 o 
   7  -1   8        7.89        7.81      3.82 o 
   8  -1   8       13.59       11.56      5.29 o 
  -7   0   8        0.92        3.42      3.82 o 
  -6   0   8      221.96      230.09      9.69 o 
  -5   0   8        0.09        0.08      2.12 o 
  -4   0   8      322.59      324.54     13.19 o 
  -3   0   8      117.29      118.09      4.72 o 
  -2   0   8      431.70      415.92     18.72 o 
  -1   0   8      363.33      376.75      9.97 o 
   0   0   8      232.41      215.23      5.23 o 
   1   0   8     1492.88     1616.25     27.31 o 
   2   0   8        3.87        7.89      2.20 o 
   3   0   8      475.63      480.34     20.35 o 
   4   0   8       29.48       32.06      2.93 o 
   5   0   8      174.38      164.73      5.78 o 
   6   0   8       54.65       56.48      4.48 o 
   7   0   8       48.72       41.99      4.64 o 
   8   0   8       82.89       90.42      7.00 o 
  -7   1   8       49.87       40.85      5.53 o 
  -6   1   8        9.56        9.03      4.72 o 
  -5   1   8      115.96      119.88      4.88 o 
  -4   1   8        1.08       -1.14      2.20 o 
  -3   1   8      648.47      592.98     19.46 o 
  -2   1   8        8.30        9.77      2.28 o 
  -1   1   8      254.95      253.42      6.67 o 
   0   1   8      167.22      207.30      5.69 o 
   1   1   8      644.05      673.91     21.33 o 
   2   1   8      179.36      220.17      8.55 o 
   3   1   8      172.03      164.25      6.43 o 
   4   1   8      242.14      241.58      8.47 o 
   5   1   8       42.68       36.87      3.26 o 
   6   1   8        4.02        3.01      2.60 o 
   7   1   8        0.14        0.41      3.34 o 
   8   1   8        2.65        2.28      4.88 o 
  -6   2   8       88.33       84.97      7.24 o 
  -5   2   8       55.84       52.66      3.58 o 
  -4   2   8      133.75      125.83      4.88 o 
  -3   2   8       50.09       51.35      3.66 o 
  -2   2   8      579.05      563.74     22.06 o 
  -1   2   8       28.04       29.45      2.04 o 
   0   2   8     1447.81     1560.42     26.96 o 
   1   2   8       89.99       97.75      3.78 o 
   2   2   8     1152.80     1175.20     33.16 o 
   3   2   8       45.80       45.57      3.66 o 
   4   2   8      599.97      556.91     20.60 o 
   5   2   8      214.24      193.63      7.16 o 
   6   2   8       29.41       31.82      3.01 o 
   7   2   8      142.07      148.70      7.57 o 
   8   2   8       14.32        7.16      4.72 o 
  -6   3   8       69.98       70.07      6.59 o 
  -5   3   8       17.93       18.88      4.56 o 
  -4   3   8       13.36       10.58      2.69 o 
  -3   3   8      203.80      183.54      7.08 o 
  -2   3   8       71.79       82.20      4.23 o 
  -1   3   8      132.71      140.56      6.10 o 
   0   3   8       49.14       59.53      2.60 o 
   1   3   8      493.45      505.28     24.59 o 
   2   3   8       17.36       12.45      2.36 o 
   3   3   8       71.15       77.56      4.48 o 
   4   3   8        4.69        4.88      3.09 o 
   5   3   8      229.97      249.80      9.03 o 
   6   3   8        2.63        1.46      2.85 o 
   7   3   8       71.06       66.82      6.02 o 
   8   3   8       39.97       48.83      5.86 o 
  -6   4   8        4.74        1.55      5.45 o 
  -5   4   8      169.32      159.12      8.22 o 
  -4   4   8        7.62        4.96      3.74 o 
  -3   4   8      459.97      456.20     15.22 o 
  -2   4   8      208.07      230.99      7.90 o 
  -1   4   8      263.31      263.72      6.81 o 
   0   4   8      678.38      668.34     16.90 o 
   1   4   8      524.88      522.85     20.96 o 
   2   4   8      632.82      602.70     22.64 o 
   3   4   8       15.73       16.76      3.01 o 
   4   4   8      578.35      577.98     19.87 o 
   5   4   8       16.71       11.88      2.60 o 
   6   4   8      167.43      175.88      6.27 o 
   7   4   8       36.94       38.41      4.48 o 
   8   4   8      191.50      190.94      8.87 o 
  -5   5   8        3.57        2.52      3.74 o 
  -4   5   8       77.26       83.09      6.51 o 
  -3   5   8        0.17       -1.06      3.58 o 
  -2   5   8      596.20      653.68     19.30 o 
  -1   5   8       10.59       11.42      1.88 o 
   0   5   8      530.72      512.00     22.35 o 
   1   5   8      129.82      109.43      7.61 o 
   2   5   8      212.37      195.67      6.84 o 
   3   5   8      281.09      252.42      8.95 o 
   4   5   8      110.45      107.27      4.56 o 
   5   5   8      551.09      546.27     17.18 o 
   6   5   8       20.92       18.96      3.09 o 
   7   5   8      122.16      122.65      6.92 o 
   8   5   8        1.73       -0.33      3.50 o 
  -5   6   8       46.09       50.54      6.19 o 
  -4   6   8       21.27       28.73      4.56 o 
  -3   6   8      193.26      180.85      5.53 o 
  -2   6   8       87.33       89.93      4.48 o 
  -1   6   8      303.18      325.92      9.47 o 
   0   6   8        0.06        2.60      1.71 o 
   1   6   8     1115.43     1135.65     19.47 o 
   2   6   8      102.76       98.72      4.31 o 
   3   6   8      522.59      546.93     18.97 o 
   4   6   8      286.14      278.05      9.60 o 
   5   6   8      432.05      448.29     14.73 o 
   6   6   8      203.43      226.19     10.09 o 
   7   6   8       51.05       55.99      4.96 o 
   8   6   8      167.80      161.64      8.87 o 
  -4   7   8       15.09       17.90      4.15 o 
  -3   7   8       23.94       26.12      4.39 o 
  -2   7   8       58.39       59.08      3.66 o 
  -1   7   8       16.71       20.48      2.06 o 
   0   7   8       37.72       40.06      2.36 o 
   1   7   8       60.97       58.41      2.70 o 
   2   7   8      158.44      159.28      5.53 o 
   3   7   8        1.46       -2.28      3.09 o 
   4   7   8      398.66      399.93     13.68 o 
   5   7   8        3.55        1.63      2.03 o 
   6   7   8      203.41      236.12      8.87 o 
   7   7   8        3.62        1.95      3.74 o 
   8   7   8      100.86       96.03      7.08 o 
  -4   8   8       66.79       78.78      7.00 o 
  -3   8   8        2.98        1.06      3.82 o 
  -2   8   8      187.80      173.20      7.81 o 
  -1   8   8       43.12       44.08      2.51 o 
   0   8   8       41.79       46.97      2.56 o 
   1   8   8      254.37      261.38      8.63 o 
   2   8   8       98.49      104.01      4.64 o 
   3   8   8      196.02      220.90     10.42 o 
   4   8   8       66.92       66.74      3.66 o 
   5   8   8      228.57      255.73     10.09 o 
   6   8   8        0.02       -2.44      2.44 o 
   7   8   8       52.74       52.41      5.86 o 
   8   8   8       17.83       13.67      4.96 o 
  -3   9   8       60.50       69.58      6.27 o 
  -2   9   8        4.36        2.12      3.34 o 
  -1   9   8       90.55       84.90      4.14 o 
   0   9   8       60.25       59.08      2.69 o 
   1   9   8      156.32      155.48      3.68 o 
   2   9   8       75.09       75.61      4.07 o 
   3   9   8        6.99        4.64      2.03 o 
   4   9   8       64.73       65.60      3.99 o 
   5   9   8       31.21       30.84      4.72 o 
   6   9   8       31.32       28.08      4.39 o 
   7   9   8        0.70       -0.81      3.82 o 
  -2  10   8       45.22       45.09      5.70 o 
  -1  10   8        8.98        5.80      3.35 o 
   0  10   8       79.81       83.28      4.60 o 
   1  10   8        0.94       -0.20      2.58 o 
   2  10   8      243.28      257.28      9.60 o 
   3  10   8       10.26        2.60      3.58 o 
   4  10   8      106.15      111.99      6.76 o 
   5  10   8       26.27       37.76      4.72 o 
   6  10   8        8.77       11.23      4.07 o 
  -1  11   8       24.46       22.14      3.77 o 
   0  11   8       22.03       21.97      3.27 o 
   1  11   8       63.22       57.94      3.97 o 
   2  11   8       42.22       44.11      4.96 o 
   3  11   8       35.45       32.31      4.64 o 
   4  11   8        0.77        3.50      3.74 o 
   5  11   8       91.33       91.07      7.08 o 
   1  12   8       41.86       51.05      4.03 o 
   2  12   8       16.72       12.86      5.78 o 
   3  12   8       16.63       15.22      3.99 o 
   4  12   8       28.59       24.82      5.70 o 
  -3  -9   9       18.16       21.57      4.31 o 
  -2  -9   9        1.26       -0.73      3.42 o 
  -1  -9   9        9.11        6.12      3.08 o 
   0  -9   9        2.76       -2.10      2.40 o 
   1  -9   9        0.34        0.22      2.36 o 
  -4  -8   9       32.66       33.85      4.96 o 
  -3  -8   9       83.83       90.09      7.32 o 
  -2  -8   9       53.63       59.57      5.78 o 
  -1  -8   9       54.37       64.01      4.19 o 
   0  -8   9      144.74      143.90     10.17 o 
   1  -8   9        9.99       10.94      5.13 o 
   2  -8   9       46.36       48.10      5.86 o 
   3  -8   9        0.58        1.14      3.01 o 
  -5  -7   9        9.72       11.07      4.39 o 
  -4  -7   9       53.60       60.39      5.45 o 
  -3  -7   9       59.28       59.65      5.37 o 
  -2  -7   9       62.66       68.12      5.53 o 
  -1  -7   9       33.05       31.92      3.74 o 
   0  -7   9       52.64       48.12      3.58 o 
   1  -7   9       67.96       76.98      4.34 o 
   2  -7   9        4.13        7.57      3.17 o 
   3  -7   9      100.16      108.89      6.84 o 
   4  -7   9        2.77        5.62      3.74 o 
  -5  -6   9       78.04       71.78      6.43 o 
  -4  -6   9        7.55        2.44      4.56 o 
  -3  -6   9      144.56      139.66      6.92 o 
  -2  -6   9       28.75       27.59      2.77 o 
  -1  -6   9       24.92       26.25      2.01 o 
   0  -6   9      111.70      114.49      3.25 o 
   1  -6   9       17.14       22.35      3.91 o 
   2  -6   9       41.22       43.30      3.01 o 
   3  -6   9       12.41       11.31      3.82 o 
   4  -6   9       68.11       74.06      6.35 o 
   5  -6   9        0.59       -3.09      3.09 o 
  -6  -5   9       70.13       80.33      6.84 o 
  -5  -5   9       14.38       10.34      4.96 o 
  -4  -5   9      239.98      240.68      9.03 o 
  -3  -5   9        0.39        3.74      2.12 o 
  -2  -5   9      367.04      352.79     12.86 o 
  -1  -5   9       41.30       45.13      2.93 o 
   0  -5   9      430.52      413.74     10.24 o 
   1  -5   9      209.27      214.17     10.62 o 
   2  -5   9      129.03      119.56      4.72 o 
   3  -5   9      195.60      195.34      8.38 o 
   4  -5   9      111.60      109.55      6.84 o 
   5  -5   9       86.33       85.54      6.67 o 
  -6  -4   9       30.32       29.70      5.21 o 
  -5  -4   9       70.47       57.86      5.29 o 
  -4  -4   9       20.33       21.57      2.77 o 
  -3  -4   9      273.98      256.48     10.66 o 
  -2  -4   9       13.85        9.44      2.28 o 
  -1  -4   9      310.58      295.32      9.32 o 
   0  -4   9      197.06      160.04     10.66 o 
   1  -4   9      627.47      590.26     12.78 o 
   2  -4   9      288.88      256.16     11.80 o 
   3  -4   9      219.21      252.24     10.83 o 
   4  -4   9      271.92      250.29      9.20 o 
   5  -4   9       15.17       16.76      5.86 o 
   6  -4   9      104.34      105.64      7.65 o 
  -6  -3   9       20.72       15.54      4.23 o 
  -5  -3   9        3.19       -2.03      3.50 o 
  -4  -3   9       12.74        9.03      2.36 o 
  -3  -3   9       90.72       93.27      4.23 o 
  -2  -3   9        1.38        0.41      3.50 o 
  -1  -3   9       91.43      102.01      3.70 o 
   0  -3   9      109.56      119.66      3.87 o 
   1  -3   9      156.85      181.41      4.36 o 
   2  -3   9       68.78       66.49      4.07 o 
   3  -3   9       15.32       17.01      2.85 o 
   4  -3   9      182.85      189.40      9.77 o 
   5  -3   9        9.78       10.66      3.50 o 
   6  -3   9       21.73       20.10      5.45 o 
   7  -3   9       21.33       25.15      4.96 o 
  -6  -2   9       59.69       67.55      6.19 o 
  -5  -2   9        7.21        6.75      3.17 o 
  -4  -2   9       85.30       92.05      4.39 o 
  -3  -2   9        3.23        0.33      2.20 o 
  -2  -2   9      131.96      134.37      5.70 o 
  -1  -2   9        2.17        5.37      3.50 o 
   0  -2   9      345.66      345.06     11.55 o 
   1  -2   9       77.50       89.04      3.99 o 
   2  -2   9      206.94      192.17      7.24 o 
   3  -2   9       27.68       31.49      2.93 o 
   4  -2   9      108.91      110.44      4.48 o 
   5  -2   9       42.41       37.84      3.42 o 
   6  -2   9        2.35        1.22      3.09 o 
   7  -2   9       46.31       59.73      6.43 o 
  -6  -1   9       93.21      109.22      8.22 o 
  -5  -1   9        7.46        3.66      3.91 o 
  -4  -1   9       38.28       37.35      3.74 o 
  -3  -1   9      222.36      202.75      7.00 o 
  -2  -1   9       40.42       36.95      3.17 o 
  -1  -1   9      231.49      216.21      5.75 o 
   0  -1   9       83.35       74.56      3.06 o 
   1  -1   9      554.84      588.60     30.25 o 
   2  -1   9       56.75       56.89      3.91 o 
   3  -1   9      176.71      171.90      6.35 o 
   4  -1   9       40.02       39.63      3.17 o 
   5  -1   9      169.93      160.09      5.86 o 
   6  -1   9       34.68       36.30      4.48 o 
   7  -1   9       95.64      100.02      6.92 o 
  -6   0   9       27.98       33.69      5.05 o 
  -5   0   9       42.33       40.37      4.48 o 
  -4   0   9      189.15      187.12      6.27 o 
  -3   0   9      153.37      154.31      5.70 o 
  -2   0   9      547.88      564.52     19.13 o 
  -1   0   9        3.15        5.33      1.68 o 
   0   0   9      760.14      770.23     22.80 o 
   1   0   9      129.14      123.88      4.07 o 
   2   0   9      352.29      356.14     11.72 o 
   3   0   9      387.52      414.27     16.93 o 
   4   0   9      396.96      371.28     14.98 o 
   5   0   9      365.61      378.35     13.27 o 
   6   0   9       36.27       37.27      3.01 o 
   7   0   9      224.49      209.58      9.20 o 
   8   0   9       20.80       25.23      5.37 o 
  -6   1   9        7.05       14.57      3.74 o 
  -5   1   9       10.00        7.89      5.62 o 
  -4   1   9        4.65        6.10      2.36 o 
  -3   1   9        1.70        3.82      2.03 o 
  -2   1   9        6.49        9.93      2.77 o 
  -1   1   9       14.10       11.89      1.74 o 
   0   1   9        9.33        7.23      2.08 o 
   1   1   9        5.06        6.32      1.50 o 
   2   1   9      303.28      289.38      9.69 o 
   3   1   9       11.34       11.96      2.60 o 
   4   1   9      372.25      359.96     14.73 o 
   5   1   9        9.34        5.21      2.77 o 
   6   1   9      219.80      215.69      9.52 o 
   7   1   9        0.75        4.80      3.17 o 
   8   1   9       96.80       95.79      7.98 o 
  -6   2   9       60.65       61.85      6.67 o 
  -5   2   9       13.11       14.89      4.56 o 
  -4   2   9       80.12       80.98      4.23 o 
  -3   2   9      127.34      117.52      4.72 o 
  -2   2   9      339.58      410.99     16.36 o 
  -1   2   9        3.92        4.95      1.64 o 
   0   2   9      287.65      310.82      8.22 o 
   1   2   9      139.29      144.16      6.63 o 
   2   2   9       54.64       62.18      3.91 o 
   3   2   9       35.65       36.70      3.50 o 
   4   2   9        2.04        2.85      2.85 o 
   5   2   9       62.22       70.64      4.23 o 
   6   2   9       33.05       35.56      3.66 o 
   7   2   9        1.70       -0.49      3.66 o 
   8   2   9        0.77       -1.55      3.50 o 
  -6   3   9       11.45       10.42      5.86 o 
  -5   3   9      109.74      109.38      7.41 o 
  -4   3   9       26.08       27.67      2.77 o 
  -3   3   9      167.02      160.50      5.45 o 
  -2   3   9      143.48      156.19      5.70 o 
  -1   3   9       36.02       38.05      2.21 o 
   0   3   9      216.00      217.33      6.51 o 
   1   3   9       40.34       46.47      2.60 o 
   2   3   9      304.09      277.82     10.09 o 
   3   3   9        7.09        7.24      2.20 o 
   4   3   9      382.22      370.96     14.82 o 
   5   3   9       25.61       26.12      3.66 o 
   6   3   9       77.25       80.73      4.07 o 
   7   3   9       24.53       22.05      4.15 o 
   8   3   9       46.59       34.99      6.92 o 
  -5   4   9       10.61       14.57      4.39 o 
  -4   4   9       89.91       87.08      7.00 o 
  -3   4   9       92.80       90.83      4.15 o 
  -2   4   9      237.17      252.16      8.79 o 
  -1   4   9      161.12      160.95      4.96 o 
   0   4   9       19.38       19.00      2.40 o 
   1   4   9      656.17      619.64     15.03 o 
   2   4   9        0.81        6.02      2.60 o 
   3   4   9      310.79      294.18     10.26 o 
   4   4   9        9.76       12.37      2.44 o 
   5   4   9      336.21      328.61     12.45 o 
   6   4   9        0.61        0.41      2.36 o 
   7   4   9       52.59       43.62      5.13 o 
   8   4   9       30.67       31.09      5.21 o 
  -5   5   9       77.48       75.36      6.84 o 
  -4   5   9        1.14        2.12      4.56 o 
  -3   5   9      200.88      194.36      8.06 o 
  -2   5   9       43.47       43.78      3.50 o 
  -1   5   9      204.61      214.55      5.14 o 
   0   5   9      454.78      458.03     18.97 o 
   1   5   9      560.52      559.17     13.58 o 
   2   5   9      643.47      664.63     20.35 o 
   3   5   9       37.42       46.39      3.42 o 
   4   5   9      430.33      462.30     15.63 o 
   5   5   9        3.58        1.95      2.28 o 
   6   5   9      137.58      141.13      4.88 o 
   7   5   9       46.44       49.89      4.96 o 
   8   5   9      113.20      110.85      7.98 o 
  -4   6   9       23.37       21.81      5.05 o 
  -3   6   9       21.60       25.31      4.23 o 
  -2   6   9      220.54      229.20      9.28 o 
  -1   6   9       13.85        8.44      2.43 o 
   0   6   9      261.46      273.57      8.83 o 
   1   6   9        3.90        3.02      2.01 o 
   2   6   9      358.28      350.19     14.82 o 
   3   6   9        8.37       17.74      2.69 o 
   4   6   9      189.99      187.12      6.51 o 
   5   6   9       47.86       53.55      4.64 o 
   6   6   9       13.44        5.13      4.56 o 
   7   6   9        3.41        4.88      3.42 o 
   8   6   9        1.43       -1.71      4.07 o 
  -4   7   9       43.22       48.26      5.62 o 
  -3   7   9       32.54       28.08      4.80 o 
  -2   7   9      150.27      153.01      7.41 o 
  -1   7   9      136.83      132.71      3.53 o 
   0   7   9      126.43      128.09      3.56 o 
   1   7   9      540.61      533.04     16.16 o 
   2   7   9      198.44      180.85      6.35 o 
   3   7   9      274.72      272.68     11.07 o 
   4   7   9       24.71       21.08      2.69 o 
   5   7   9      349.90      340.98     11.40 o 
   6   7   9       19.91       16.44      4.15 o 
   7   7   9       96.63      105.96      6.75 o 
  -3   8   9       59.98       61.61      5.86 o 
  -2   8   9       37.13       34.83      4.72 o 
  -1   8   9       93.97       94.59      4.39 o 
   0   8   9       26.12       29.30      2.41 o 
   1   8   9      130.50      131.70      3.45 o 
   2   8   9       50.11       50.78      3.42 o 
   3   8   9        5.76        7.98      2.12 o 
   4   8   9      104.24       98.48      4.39 o 
   5   8   9       13.80       14.08      3.82 o 
   6   8   9       84.52       80.25      6.35 o 
   7   8   9        1.00        2.03      3.82 o 
  -2   9   9      109.09      103.52      7.32 o 
  -1   9   9        5.06        2.66      3.00 o 
   0   9   9       48.68       58.43      8.99 o 
   1   9   9       39.53       41.20      3.17 o 
   2   9   9       85.12       80.16      5.94 o 
   3   9   9       45.27       40.69      4.80 o 
   4   9   9       19.97       23.03      3.66 o 
   5   9   9       98.70       99.70      6.35 o 
   6   9   9        2.63       -1.55      3.91 o 
   7   9   9       47.37       51.84      5.53 o 
  -1  10   9       64.17       69.64      4.43 o 
   0  10   9        0.26       -0.72      2.40 o 
   1  10   9      106.66      113.85      5.31 o 
   2  10   9       19.88       24.25      4.15 o 
   3  10   9       47.34       54.20      5.78 o 
   4  10   9      112.69      110.93      7.24 o 
   5  10   9      119.96      133.47      7.32 o 
   6  10   9       97.12       94.98      7.24 o 
   0  11   9       31.97       28.72      3.68 o 
   1  11   9        4.88        1.54      2.58 o 
   2  11   9      132.19      132.09      7.98 o 
   3  11   9       46.82       51.84      5.29 o 
   4  11   9       77.91       78.70      6.75 o 
   5  11   9       64.77       61.85      6.35 o 
  -3  -8  10       19.11       18.80      4.23 o 
  -2  -8  10       19.61       23.36      4.39 o 
  -1  -8  10       21.99       20.31      3.18 o 
   0  -8  10        0.09        0.04      2.22 o 
   1  -8  10       36.20       36.24      3.68 o 
   2  -8  10        2.30       -0.41      3.42 o 
  -4  -7  10        6.60       11.72      4.48 o 
  -3  -7  10       34.66       29.46      4.88 o 
  -2  -7  10       23.09       23.36      4.31 o 
  -1  -7  10       18.63       17.46      3.40 o 
   0  -7  10       98.24       98.03      4.72 o 
   1  -7  10       11.03       10.11      4.84 o 
   2  -7  10       36.84       41.18      5.45 o 
   3  -7  10        0.18        1.79      4.39 o 
  -4  -6  10       21.58       23.84      4.31 o 
  -3  -6  10       20.95       15.30      3.74 o 
  -2  -6  10       17.33       16.44      4.07 o 
  -1  -6  10        7.57        9.32      2.38 o 
   0  -6  10       23.56       21.54      2.87 o 
   1  -6  10       21.27       30.06      3.11 o 
   2  -6  10        3.63       -2.28      2.28 o 
   3  -6  10       21.61       23.93      4.07 o 
   4  -6  10        0.67        4.31      3.17 o 
  -5  -5  10       82.70       90.09      7.08 o 
  -4  -5  10        4.56        6.35      3.26 o 
  -3  -5  10      242.54      224.07      8.79 o 
  -2  -5  10        9.01        6.67      2.36 o 
  -1  -5  10      153.20      133.88      3.45 o 
   0  -5  10       39.50       40.79      2.46 o 
   1  -5  10      128.52      114.57      3.34 o 
   2  -5  10       10.65       17.58      2.44 o 
   3  -5  10       28.42       28.81      5.05 o 
   4  -5  10       42.14       37.68      5.13 o 
   5  -5  10        3.54        4.31      4.39 o 
  -5  -4  10        3.89        2.93      3.42 o 
  -4  -4  10      248.66      220.00      9.60 o 
  -3  -4  10       12.89       15.38      2.28 o 
  -2  -4  10      497.11      502.20     13.92 o 
  -1  -4  10        0.57        0.30      1.81 o 
   0  -4  10      545.76      498.29     17.01 o 
   1  -4  10       70.51       61.82      3.99 o 
   2  -4  10      188.02      169.62      9.12 o 
   3  -4  10      123.62      111.99      4.64 o 
   4  -4  10      160.27      151.30      8.06 o 
   5  -4  10       75.59       80.90      5.94 o 
  -5  -3  10        9.05       10.82      4.23 o 
  -4  -3  10       37.43       30.03      4.56 o 
  -3  -3  10       59.95       55.83      3.66 o 
  -2  -3  10       49.05       53.55      3.74 o 
  -1  -3  10       97.12      103.97      3.37 o 
   0  -3  10       21.02       25.76      2.18 o 
   1  -3  10      379.05      367.20     12.66 o 
   2  -3  10        6.09        6.67      2.03 o 
   3  -3  10      202.31      227.16      9.44 o 
   4  -3  10       41.20       33.69      3.09 o 
   5  -3  10       74.76       71.46      6.35 o 
   6  -3  10       29.25       40.04      4.96 o 
  -6  -2  10       19.26        7.16      6.18 o 
  -5  -2  10       36.83       39.80      4.64 o 
  -4  -2  10        3.85        1.79      3.58 o 
  -3  -2  10      269.84      272.75     10.91 o 
  -2  -2  10        1.47        3.01      2.52 o 
  -1  -2  10      197.85      197.12      4.93 o 
   0  -2  10       14.03       15.84      2.12 o 
   1  -2  10      287.89      288.45      7.64 o 
   2  -2  10       83.72       84.40      4.15 o 
   3  -2  10      119.02      118.83      4.72 o 
   4  -2  10      275.79      269.82     10.42 o 
   5  -2  10       33.89       30.19      4.56 o 
   6  -2  10       55.21       52.57      5.53 o 
  -6  -1  10       70.41       73.25      7.65 o 
  -5  -1  10       46.23       44.19      5.53 o 
  -4  -1  10      127.01      138.52      7.24 o 
  -3  -1  10       60.12       66.00      4.23 o 
  -2  -1  10      211.18      218.70      7.81 o 
  -1  -1  10        0.58        1.22      2.12 o 
   0  -1  10      306.86      333.46     12.94 o 
   1  -1  10       65.60       64.18      2.70 o 
   2  -1  10      266.36      267.06      8.79 o 
   3  -1  10       25.22       27.67      3.17 o 
   4  -1  10      242.38      231.32     10.58 o 
   5  -1  10       48.65       49.97      3.26 o 
   6  -1  10       24.85       22.22      4.56 o 
   7  -1  10       53.53       53.47      6.10 o 
  -6   0  10       87.56       84.07      7.89 o 
  -5   0  10       92.93       92.29      7.08 o 
  -4   0  10       43.85       37.84      5.29 o 
  -3   0  10      493.11      461.17     13.92 o 
  -2   0  10       43.38       41.10      3.42 o 
  -1   0  10      725.94      736.85     14.65 o 
   0   0  10        0.07       -0.02      1.54 o 
   1   0  10     1383.30     1299.89     26.88 o 
   2   0  10       41.23       43.38      3.34 o 
   3   0  10      592.07      570.64     18.24 o 
   4   0  10      122.15      122.33      4.88 o 
   5   0  10      362.30      376.55     11.97 o 
   6   0  10       73.79       63.89      5.86 o 
   7   0  10      108.32       95.22      7.41 o 
  -5   1  10        9.65       -0.98      4.15 o 
  -4   1  10      108.05      119.56      6.76 o 
  -3   1  10       22.69       17.17      2.93 o 
  -2   1  10      283.52      299.86     12.29 o 
  -1   1  10      314.81      322.76     15.99 o 
   0   1  10      617.32      593.51     17.79 o 
   1   1  10      216.13      213.68     10.70 o 
   2   1  10      479.89      455.81     17.10 o 
   3   1  10      335.23      334.23     14.25 o 
   4   1  10      252.06      247.11     11.56 o 
   5   1  10      291.25      264.46     10.83 o 
   6   1  10       13.39       12.78      4.31 o 
   7   1  10      165.83      149.92      8.22 o 
  -5   2  10       56.08       62.26      6.10 o 
  -4   2  10       59.64       57.21      5.45 o 
  -3   2  10       59.76       57.95      3.50 o 
  -2   2  10        2.27        3.99      2.03 o 
  -1   2  10       57.21       52.90      2.53 o 
   0   2  10       44.99       45.02      2.66 o 
   1   2  10       18.33       24.74      2.30 o 
   2   2  10       37.13       36.54      3.26 o 
   3   2  10        2.41       -0.08      2.52 o 
   4   2  10       12.44       12.94      2.44 o 
   5   2  10      114.36      121.84      4.88 o 
   6   2  10        0.34       -0.57      2.93 o 
   7   2  10       51.88       51.11      5.78 o 
  -5   3  10       25.52       28.24      4.23 o 
  -4   3  10       16.11       14.49      4.15 o 
  -3   3  10      122.90      118.82      4.56 o 
  -2   3  10       29.19       33.12      3.50 o 
  -1   3  10       72.16       72.26      2.79 o 
   0   3  10        0.30        1.07      1.46 o 
   1   3  10      259.47      276.96      7.61 o 
   2   3  10       22.25       25.80      3.91 o 
   3   3  10       51.25       50.78      3.74 o 
   4   3  10       73.85       65.60      3.66 o 
   5   3  10       84.80       92.45      4.56 o 
   6   3  10       49.37       49.73      4.88 o 
   7   3  10        7.25        0.98      3.66 o 
  -5   4  10       43.65       28.40      5.86 o 
  -4   4  10       18.44       13.27      4.15 o 
  -3   4  10       71.38       74.30      5.94 o 
  -2   4  10      157.90      154.88      5.29 o 
  -1   4  10       42.91       39.87      2.54 o 
   0   4  10      165.62      173.61      4.78 o 
   1   4  10       67.22       68.15      2.73 o 
   2   4  10      142.13      145.04      5.05 o 
   3   4  10        7.80        6.27      2.28 o 
   4   4  10      208.60      209.75      7.65 o 
   5   4  10       54.63       59.00      3.50 o 
   6   4  10      112.44      118.66      7.24 o 
   7   4  10       30.13       28.32      4.72 o 
  -4   5  10       48.33       51.52      5.62 o 
  -3   5  10       78.73       72.59      6.10 o 
  -2   5  10      161.28      168.64      5.45 o 
  -1   5  10      169.31      165.92      4.03 o 
   0   5  10        0.66        2.60      5.29 o 
   1   5  10      462.17      463.65     11.10 o 
   2   5  10       47.38       37.35      3.34 o 
   3   5  10      307.88      304.75     12.54 o 
   4   5  10       71.71       66.82      3.66 o 
   5   5  10      222.73      224.40      9.20 o 
   6   5  10       80.80       77.56      6.02 o 
   7   5  10       12.06       12.78      3.99 o 
  -4   6  10       11.46       11.07      4.64 o 
  -3   6  10        5.36        1.95      4.31 o 
  -2   6  10       30.79       31.17      4.64 o 
  -1   6  10       10.17       15.34      1.86 o 
   0   6  10        1.08        2.31      1.60 o 
   1   6  10       90.35      109.11      3.62 o 
   2   6  10       11.52       16.36      2.60 o 
   3   6  10        0.68        3.42      2.28 o 
   4   6  10       48.22       56.48      3.74 o 
   5   6  10        1.83        2.44      2.03 o 
   6   6  10       30.87       31.58      4.39 o 
   7   6  10        5.68        2.28      4.48 o 
  -3   7  10       87.33       70.07      6.27 o 
  -2   7  10       32.33       26.45      5.21 o 
  -1   7  10       97.17       89.04      6.47 o 
   0   7  10       23.73       26.46      2.21 o 
   1   7  10       48.49       39.13      2.27 o 
   2   7  10      175.47      174.34      5.70 o 
   3   7  10        0.43        2.28      1.87 o 
   4   7  10      173.15      166.52      5.53 o 
   5   7  10        3.77        8.63      3.42 o 
   6   7  10       30.17       25.31      4.80 o 
   7   7  10        6.76        5.13      4.96 o 
  -2   8  10       76.23       71.21      6.43 o 
  -1   8  10       26.86       28.79      5.17 o 
   0   8  10       30.68       32.44      3.16 o 
   1   8  10      124.59      117.68      4.77 o 
   2   8  10       90.32       88.30      5.94 o 
   3   8  10       64.68       67.87      5.53 o 
   4   8  10       15.13       18.96      3.74 o 
   5   8  10      142.39      137.95      7.81 o 
   6   8  10        6.48        3.74      4.15 o 
   7   8  10       45.78       39.55      5.86 o 
  -1   9  10       55.14       49.76      5.66 o 
   0   9  10       16.06       12.85      2.93 o 
   1   9  10       69.97       64.21      4.54 o 
   2   9  10       48.47       43.70      5.70 o 
   3   9  10       16.89       20.10      5.37 o 
   4   9  10       45.26       43.87      5.13 o 
   5   9  10       39.99       29.13      5.05 o 
   6   9  10       31.42       28.48      5.13 o 
   0  10  10      172.76      173.99     10.91 o 
   1  10  10       10.71        5.55      4.96 o 
   2  10  10      334.41      335.35     11.31 o 
   3  10  10       45.03       49.56      5.21 o 
   4  10  10      125.35      125.90      7.49 o 
   5  10  10      122.78      130.54      7.73 o 
   2  11  10       20.83       22.46      4.56 o 
   3  11  10       61.82       59.33      6.19 o 
  -2  -7  11       14.60       12.70      3.91 o 
  -1  -7  11       14.58       16.28      3.07 o 
   0  -7  11        2.08       -0.17      2.72 o 
   1  -7  11       48.96       49.16      4.35 o 
   2  -7  11        0.88       -0.98      3.26 o 
  -3  -6  11       31.00       40.20      4.96 o 
  -2  -6  11        8.04        5.29      3.42 o 
  -1  -6  11       16.72       16.37      3.02 o 
   0  -6  11       34.26       32.27      3.31 o 
   1  -6  11       23.38       25.29      3.17 o 
   2  -6  11       19.17       19.53      4.64 o 
   3  -6  11       10.64       10.82      5.05 o 
  -4  -5  11       29.37       28.00      4.88 o 
  -3  -5  11        0.01        0.49      2.93 o 
  -2  -5  11       20.09       24.41      4.31 o 
  -1  -5  11        2.82        2.64      2.42 o 
   0  -5  11       16.29       18.37      2.56 o 
   1  -5  11       29.75       38.88      4.39 o 
   2  -5  11        5.29        6.75      3.42 o 
   3  -5  11       12.67       14.57      4.80 o 
   4  -5  11       10.79        3.66      4.56 o 
  -4  -4  11       37.19       31.41      4.96 o 
  -3  -4  11      130.43      118.42      6.92 o 
  -2  -4  11        4.65        2.36      3.99 o 
  -1  -4  11      130.79      122.68      4.83 o 
   0  -4  11        2.19        0.92      1.35 o 
   1  -4  11      177.33      176.20      5.47 o 
   2  -4  11        3.69        2.52      2.93 o 
   3  -4  11       30.20       28.48      4.56 o 
   4  -4  11       23.32       18.15      4.88 o 
   5  -4  11        2.57        2.03      4.15 o 
  -5  -3  11       17.95       15.38      6.27 o 
  -4  -3  11       36.81       37.52      5.13 o 
  -3  -3  11       74.18       75.52      6.51 o 
  -2  -3  11      115.68      123.87      4.48 o 
  -1  -3  11       30.48       30.29      4.31 o 
   0  -3  11      199.44      196.54      6.52 o 
   1  -3  11        5.82        4.74      1.68 o 
   2  -3  11      112.36      113.29      4.56 o 
   3  -3  11        3.14        0.65      2.85 o 
   4  -3  11      102.63       94.33      6.51 o 
   5  -3  11       16.44       18.31      5.21 o 
  -5  -2  11        1.34        1.95      3.82 o 
  -4  -2  11       74.46       73.00      5.94 o 
  -3  -2  11       12.12       15.54      3.42 o 
  -2  -2  11      159.37      156.84      5.21 o 
  -1  -2  11       57.17       58.79      2.56 o 
   0  -2  11      207.21      196.79      4.45 o 
   1  -2  11      182.47      184.62      5.98 o 
   2  -2  11       67.48       59.17      3.83 o 
   3  -2  11       93.24      105.39      4.39 o 
   4  -2  11        2.34        2.44      3.99 o 
   5  -2  11      101.51      104.82      7.24 o 
   6  -2  11        3.73        9.52      4.07 o 
  -5  -1  11       31.72       31.01      5.13 o 
  -4  -1  11        0.04        2.52      3.99 o 
  -3  -1  11      188.79      172.14      8.22 o 
  -2  -1  11        0.14       -1.79      1.79 o 
  -1  -1  11      114.59      118.03      3.37 o 
   0  -1  11        4.90        5.08      1.52 o 
   1  -1  11      169.82      174.15      4.64 o 
   2  -1  11       42.09       44.92      3.50 o 
   3  -1  11       50.01       55.91      3.66 o 
   4  -1  11      149.74      147.39      8.06 o 
   5  -1  11       47.96       44.60      5.45 o 
   6  -1  11       44.97       47.04      5.94 o 
  -5   0  11       81.61       82.12      6.92 o 
  -4   0  11      113.14      107.51      6.84 o 
  -3   0  11      113.36      118.17      6.59 o 
  -2   0  11      305.39      317.85     11.72 o 
  -1   0  11       13.02       10.55      1.78 o 
   0   0  11      365.99      370.96      9.58 o 
   1   0  11        2.80        1.15      1.79 o 
   2   0  11      230.19      216.59      7.00 o 
   3   0  11       26.48       31.82      3.09 o 
   4   0  11      164.87      160.74      5.29 o 
   5   0  11       65.98       71.70      5.78 o 
   6   0  11       23.59       26.69      4.39 o 
   7   0  11       38.09       34.10      5.70 o 
  -5   1  11       41.32       35.24      5.37 o 
  -4   1  11       19.98       18.23      4.15 o 
  -3   1  11      142.79      129.73      6.84 o 
  -2   1  11      143.85      150.32      5.29 o 
  -1   1  11      147.73      141.72      3.68 o 
   0   1  11       78.94       80.55      2.99 o 
   1   1  11      381.61      364.61      9.93 o 
   2   1  11        8.19       10.01      2.28 o 
   3   1  11      236.85      243.94     10.66 o 
   4   1  11        1.56        4.96      2.03 o 
   5   1  11      241.99      231.48      8.79 o 
   6   1  11        1.59       -3.26      3.26 o 
   7   1  11       48.69       45.66      5.70 o 
  -5   2  11       32.00       34.10      5.05 o 
  -4   2  11        2.05        9.77      3.74 o 
  -3   2  11      138.83      133.48      7.49 o 
  -2   2  11        0.36       -1.14      2.03 o 
  -1   2  11      132.57      125.64      4.44 o 
   0   2  11       97.79      110.81      3.54 o 
   1   2  11      424.94      412.54     12.45 o 
   2   2  11      300.61      318.51     12.70 o 
   3   2  11      193.40      203.23      6.76 o 
   4   2  11      294.73      316.06     10.99 o 
   5   2  11       48.66       50.13      5.13 o 
   6   2  11       86.99       76.18      6.27 o 
   7   2  11        0.07        0.00      4.15 o 
  -4   3  11       38.75       32.15      5.86 o 
  -3   3  11        1.70        1.87      3.26 o 
  -2   3  11      203.13      226.59      8.95 o 
  -1   3  11        2.92        3.56      1.47 o 
   0   3  11      222.04      242.88      9.12 o 
   1   3  11       14.87       14.01      2.03 o 
   2   3  11      304.09      306.95     12.13 o 
   3   3  11       38.29       36.70      3.17 o 
   4   3  11      253.27      259.89     10.09 o 
   5   3  11      119.63      119.31      6.59 o 
   6   3  11       56.52       62.67      5.70 o 
   7   3  11       47.43       41.18      6.10 o 
  -4   4  11       10.79        6.84      5.29 o 
  -3   4  11       68.45       76.75      5.86 o 
  -2   4  11       12.59       18.80      4.31 o 
  -1   4  11      106.05      122.05      3.25 o 
   0   4  11       19.48       21.32      4.07 o 
   1   4  11      343.90      348.58     10.99 o 
   2   4  11       11.45       10.66      3.17 o 
   3   4  11      102.63      108.16      4.48 o 
   4   4  11       12.18       10.09      2.36 o 
   5   4  11       81.04       84.40      6.10 o 
   6   4  11       40.74       43.95      4.96 o 
   7   4  11        6.54        3.82      3.99 o 
  -4   5  11       15.02       16.68      4.72 o 
  -3   5  11       13.23        8.30      3.42 o 
  -2   5  11       92.36       80.73      6.43 o 
  -1   5  11        9.50        9.87      3.66 o 
   0   5  11      133.00      132.75      8.95 o 
   1   5  11       23.77       26.63      3.01 o 
   2   5  11      107.82       99.37      4.39 o 
   3   5  11       22.08       18.72      2.60 o 
   4   5  11       70.26       64.78      3.58 o 
   5   5  11       21.78       16.68      4.23 o 
   6   5  11       37.87       29.95      5.05 o 
   7   5  11        9.62       15.06      3.42 o 
  -3   6  11        0.70        1.71      3.34 o 
  -2   6  11       43.90       52.49      5.21 o 
  -1   6  11       12.43       12.62      2.68 o 
   0   6  11       11.06       19.47      2.01 o 
   1   6  11       78.34       72.00      2.68 o 
   2   6  11       28.94       41.18      3.58 o 
   3   6  11       85.54       82.36      3.99 o 
   4   6  11        0.93        2.52      3.26 o 
   5   6  11      119.09      121.51      7.08 o 
   6   6  11        8.97       11.56      3.74 o 
   7   6  11       34.10       40.28      5.37 o 
  -2   7  11       25.11       35.32      4.88 o 
  -1   7  11       73.39       77.18      4.40 o 
   0   7  11        5.71        1.74      2.36 o 
   1   7  11      176.86      189.38      5.89 o 
   2   7  11        0.86       -1.71      2.60 o 
   3   7  11       61.26       55.83      5.29 o 
   4   7  11       83.63       88.79      6.19 o 
   5   7  11      126.43      123.14      7.08 o 
   6   7  11      119.60      128.67      7.89 o 
  -2   8  11       46.83       43.30      6.10 o 
  -1   8  11        8.14        9.36      4.07 o 
   0   8  11       51.44       47.27      4.00 o 
   1   8  11        0.89        0.56      2.07 o 
   2   8  11      158.68      155.78      7.81 o 
   3   8  11       32.57       27.67      5.86 o 
   4   8  11      137.28      141.53      7.89 o 
   5   8  11       24.23       19.12      5.21 o 
   6   8  11       59.50       54.93      7.32 o 
   0   9  11       20.35       17.95      3.69 o 
   1   9  11       29.71       32.80      8.26 o 
   2   9  11       46.86       48.50      5.21 o 
   3   9  11       38.66       34.91      4.80 o 
   4   9  11        7.82        5.45      3.42 o 
   5   9  11      106.41      121.02      7.81 o 
   1  10  11      107.32      108.99      5.49 o 
   2  10  11       45.49       37.84      5.86 o 
   3  10  11       73.56       78.70      6.92 o 
  -2  -6  12       31.82       28.48      5.70 o 
  -1  -6  12        1.23        2.32      2.91 o 
   0  -6  12       27.07       28.63      4.68 o 
   1  -6  12       16.84       17.11      3.78 o 
  -3  -5  12       74.16       80.24      7.16 o 
  -2  -5  12        3.03       -1.55      3.58 o 
  -1  -5  12       59.51       67.92      4.23 o 
   0  -5  12        7.89        6.15      2.68 o 
   1  -5  12       55.33       63.43      4.07 o 
   2  -5  12        8.35        8.55      3.34 o 
   3  -5  12       17.21       18.80      4.15 o 
  -3  -4  12        1.40        5.13      3.42 o 
  -2  -4  12       28.26       31.09      4.64 o 
  -1  -4  12        4.61        3.38      2.21 o 
   0  -4  12       15.09       14.72      2.95 o 
   1  -4  12       42.93       41.95      3.27 o 
   2  -4  12        2.60        2.20      2.85 o 
   3  -4  12       26.54       29.62      4.72 o 
   4  -4  12        7.49       16.36      4.23 o 
  -4  -3  12       20.52       25.23      6.35 o 
  -3  -3  12       21.09       20.59      4.39 o 
  -2  -3  12       17.22       14.89      3.50 o 
  -1  -3  12       25.21       27.56      2.99 o 
   0  -3  12        1.96        5.91      1.95 o 
   1  -3  12       83.25       74.14      6.31 o 
   2  -3  12        4.62        1.46      3.74 o 
   3  -3  12       24.00       22.30      4.15 o 
   4  -3  12       18.18       16.93      3.91 o 
  -4  -2  12        0.91        5.78      4.88 o 
  -3  -2  12       63.81       57.78      6.27 o 
  -2  -2  12        5.69        9.03      3.34 o 
  -1  -2  12       10.70       10.23      3.46 o 
   0  -2  12       32.47       40.37      3.99 o 
   1  -2  12       11.99        9.84      2.68 o 
   2  -2  12       55.24       61.69      5.29 o 
   3  -2  12        2.46        5.86      3.01 o 
   4  -2  12       58.72       58.92      6.02 o 
   5  -2  12        0.19       -2.77      2.77 o 
  -4  -1  12       45.15       42.48      5.62 o 
  -3  -1  12        0.84        1.71      3.17 o 
  -2  -1  12      132.62      149.26      7.49 o 
  -1  -1  12       13.67       13.15      2.61 o 
   0  -1  12      196.61      208.12      8.38 o 
   1  -1  12       53.78       54.09      3.34 o 
   2  -1  12      150.70      146.25      4.80 o 
   3  -1  12       21.87       21.48      5.70 o 
   4  -1  12       63.52       53.79      5.53 o 
   5  -1  12       54.77       52.74      5.70 o 
  -4   0  12        1.90        2.20      4.07 o 
  -3   0  12      125.50      104.66      7.08 o 
  -2   0  12        0.32       -0.73      3.74 o 
  -1   0  12      115.88      119.84      3.19 o 
   0   0  12       18.36       19.52      2.56 o 
   1   0  12      221.12      230.60      7.08 o 
   2   0  12       46.16       47.04      4.23 o 
   3   0  12       64.89       74.47      5.53 o 
   4   0  12       52.35       35.56      5.45 o 
   5   0  12       45.15       48.59      5.45 o 
   6   0  12       19.28        8.87      5.21 o 
  -4   1  12        2.67        0.73      3.50 o 
  -3   1  12       75.90       77.40      6.19 o 
  -2   1  12       65.61       62.34      5.70 o 
  -1   1  12       46.42       43.94      4.15 o 
   0   1  12      147.71      151.18      3.65 o 
   1   1  12       59.64       66.42      6.92 o 
   2   1  12      123.86      121.51      4.56 o 
   3   1  12        0.46        3.66      2.03 o 
   4   1  12       78.36       83.01      5.86 o 
   5   1  12       28.92       30.60      6.10 o 
   6   1  12       21.19       18.72      4.80 o 
  -4   2  12       56.30       59.49      6.67 o 
  -3   2  12        1.38       -1.22      3.50 o 
  -2   2  12      263.86      285.04      9.77 o 
  -1   2  12        3.60        7.30      2.52 o 
   0   2  12      195.99      198.24      4.80 o 
   1   2  12       53.64       56.30      2.68 o 
   2   2  12       75.51       73.73      3.74 o 
   3   2  12       69.95       75.77      3.91 o 
   4   2  12       12.62       12.94      3.99 o 
   5   2  12      139.94      134.13      7.41 o 
   6   2  12        0.01        5.62      3.50 o 
  -3   3  12      109.32      101.98      7.57 o 
  -2   3  12        8.65       13.51      3.66 o 
  -1   3  12      117.24      127.25      8.79 o 
   0   3  12        0.54       -0.43      1.71 o 
   1   3  12      236.25      246.50      6.65 o 
   2   3  12       18.41       17.82      2.52 o 
   3   3  12       51.99       48.75      3.34 o 
   4   3  12       64.11       67.87      5.45 o 
   5   3  12       27.00       32.72      6.27 o 
   6   3  12       62.30       64.05      6.43 o 
  -3   4  12       12.76       13.67      4.15 o 
  -2   4  12       61.16       61.44      6.75 o 
  -1   4  12       17.20       13.54      2.78 o 
   0   4  12       17.73       19.35      3.30 o 
   1   4  12        6.10        6.79      1.51 o 
   2   4  12       43.99       36.13      3.01 o 
   3   4  12        7.08       -0.65      4.07 o 
   4   4  12       77.32       75.69      5.78 o 
   5   4  12       17.35       17.50      4.23 o 
   6   4  12       32.98       24.17      5.05 o 
  -3   5  12        6.90        2.52      4.23 o 
  -2   5  12       53.63       55.42      6.02 o 
  -1   5  12       24.70       24.38      2.97 o 
   0   5  12        1.36        1.25      2.21 o 
   1   5  12      125.52      113.05      4.95 o 
   2   5  12        3.88        0.24      3.34 o 
   3   5  12       58.21       56.48      5.29 o 
   4   5  12        0.19        2.52      2.93 o 
   5   5  12       69.58       79.35      6.19 o 
   6   5  12        6.10        2.85      4.88 o 
  -2   6  12        0.24        0.73      3.91 o 
  -1   6  12       48.42       49.20      3.71 o 
   0   6  12        9.08        8.18      2.24 o 
   1   6  12       85.98       85.41      4.25 o 
   2   6  12       50.46       60.47      5.37 o 
   3   6  12       20.41       15.38      4.56 o 
   4   6  12       68.58       70.07      6.75 o 
   5   6  12       32.83       29.70      4.96 o 
   6   6  12       37.87       35.16      5.21 o 
  -1   7  12        1.18       -0.66      2.50 o 
   0   7  12      102.83      111.11      5.45 o 
   1   7  12       34.81       33.69      4.19 o 
   2   7  12      243.79      233.11      9.36 o 
   3   7  12       51.11       43.78      5.37 o 
   4   7  12       81.53       90.50      6.35 o 
   5   7  12       68.84       66.00      6.43 o 
   0   8  12        0.52       -0.34      2.36 o 
   1   8  12       69.06       61.81      4.14 o 
   2   8  12        5.77       13.92      3.50 o 
   3   8  12       25.19       23.76      4.23 o 
   4   8  12        1.11        1.55      3.17 o 
   5   8  12       55.10       63.97      6.27 o 
   1   9  12       37.33       36.75      6.23 o 
   2   9  12       60.10       56.24      6.02 o 
   3   9  12       15.78        3.34      4.96 o 
   0  -5  13        4.97        4.44      3.02 o 
  -2  -4  13        0.97        1.06      3.26 o 
  -1  -4  13       28.21       26.83      6.88 o 
   0  -4  13        2.44       -0.96      2.10 o 
   1  -4  13       34.54       36.61      3.73 o 
   2  -4  13        4.38        0.08      3.50 o 
  -2  -3  13       18.51       11.56      4.80 o 
  -1  -3  13        0.68       -0.62      1.90 o 
   0  -3  13       24.95       25.45      3.12 o 
   1  -3  13        0.20       -0.27      2.23 o 
   2  -3  13       13.60       17.17      3.66 o 
   3  -3  13        0.74        4.15      3.74 o 
  -3  -2  13       10.62        9.85      4.39 o 
  -2  -2  13       35.79       37.44      6.59 o 
  -1  -2  13       16.84       21.19      2.70 o 
   0  -2  13       29.68       26.43      3.59 o 
   1  -2  13       52.66       46.16      6.10 o 
   2  -2  13        1.77        7.32      2.93 o 
   3  -2  13       33.11       20.35      5.13 o 
   4  -2  13        3.43        2.85      3.58 o 
  -3  -1  13       51.72       51.68      6.27 o 
  -2  -1  13        0.10       -2.77      3.26 o 
  -1  -1  13       11.27        9.98      2.88 o 
   0  -1  13        3.75        3.43      2.45 o 
   1  -1  13       12.60       13.21      2.56 o 
   2  -1  13       21.60       17.42      4.07 o 
   3  -1  13        0.27       -3.01      3.01 o 
   4  -1  13       32.32       26.21      4.88 o 
  -3   0  13       10.42       15.14      4.07 o 
  -2   0  13       96.93       95.71      6.59 o 
  -1   0  13        0.91        2.91      2.73 o 
   0   0  13       87.66       85.67      8.75 o 
   1   0  13        2.48        0.41      2.47 o 
   2   0  13       59.15       56.15      5.05 o 
   3   0  13        7.29        3.01      4.56 o 
   4   0  13       36.53       32.63      4.64 o 
   5   0  13       26.84       29.30      4.80 o 
  -3   1  13       33.50       24.50      5.94 o 
  -2   1  13       22.37       30.76      5.05 o 
  -1   1  13       36.74       43.21      3.48 o 
   0   1  13        1.79       -2.57      3.74 o 
   1   1  13      132.10      137.64      5.21 o 
   2   1  13       17.45       13.02      5.29 o 
   3   1  13       61.41       74.55      5.70 o 
   4   1  13       11.13        8.55      4.23 o 
   5   1  13       39.29       48.02      5.37 o 
  -3   2  13       41.29       43.87      5.21 o 
  -2   2  13       17.26       14.32      4.07 o 
  -1   2  13       31.52       31.53      3.25 o 
   0   2  13       83.90       80.96      4.37 o 
   1   2  13       58.40       60.19      3.80 o 
   2   2  13      134.01      133.23      6.67 o 
   3   2  13        2.17        0.90      3.50 o 
   4   2  13       93.33       87.65      7.57 o 
   5   2  13        4.72        4.72      3.66 o 
  -2   3  13       57.00       55.18      5.94 o 
  -1   3  13        6.58        4.90      3.31 o 
   0   3  13       25.79       29.58      3.91 o 
   1   3  13       43.69       41.05      3.45 o 
   2   3  13       49.32       59.00      5.29 o 
   3   3  13       46.86       41.51      4.88 o 
   4   3  13       31.35       36.78      4.80 o 
   5   3  13       67.79       59.65      6.35 o 
  -2   4  13        8.29       16.03      4.15 o 
  -1   4  13       77.72       92.07      8.83 o 
   0   4  13        0.23       -0.56      2.42 o 
   1   4  13      211.95      213.09      6.70 o 
   2   4  13        2.33        2.77      4.48 o 
   3   4  13       82.96       91.72      6.02 o 
   4   4  13       36.59       42.97      5.29 o 
   5   4  13       82.58       88.63      6.84 o 
  -1   5  13        8.75        7.89      2.79 o 
   0   5  13       34.45       32.40      3.54 o 
   1   5  13        0.95        4.32      2.36 o 
   2   5  13       69.56       67.30      5.62 o 
   3   5  13       17.61       13.67      3.82 o 
   4   5  13       61.54       57.95      6.02 o 
   5   5  13       20.60       12.53      5.37 o 
  -1   6  13        6.56        7.42      5.33 o 
   0   6  13       35.52       39.93      3.77 o 
   1   6  13       42.99       41.48      3.93 o 
   2   6  13       48.36       46.06      5.94 o 
   3   6  13       43.94       40.20      5.53 o 
   4   6  13        0.54        2.52      3.66 o 
   5   6  13       92.47      103.85      7.00 o 
   0   7  13        2.00        0.57      2.64 o 
   1   7  13       14.37       12.56      2.94 o 
   2   7  13       19.65       22.87      4.31 o 
   3   7  13        0.31        0.90      3.74 o 
   4   7  13       37.58       32.23      5.29 o 
  -1  -2  14       19.14       21.74      3.37 o 
   0  -2  14       81.02       84.61     12.17 o 
   1  -2  14       18.95       22.85      3.11 o 
   2  -2  14       97.58       94.33      6.92 o 
  -1  -1  14       49.02       57.85      4.08 o 
   0  -1  14        5.99        2.44      3.24 o 
   1  -1  14       81.19       84.76      4.80 o 
   2  -1  14        0.14       -2.36      2.93 o 
   3  -1  14       54.45       62.58      6.35 o 
  -1   0  14        0.63        1.08      2.47 o 
   0   0  14       13.88        9.96      5.70 o 
   1   0  14        3.21        2.73      4.60 o 
   2   0  14       21.72       13.27      4.56 o 
   3   0  14        5.34        7.98      3.50 o 
  -1   1  14        4.96        6.90      2.80 o 
   0   1  14       12.84        9.85      2.59 o 
   1   1  14        1.70        3.91      2.54 o 
   2   1  14        7.87        3.58      4.31 o 
   3   1  14        6.37        1.63      5.21 o 
   4   1  14        7.29        5.78      3.82 o 
  -1   2  14        9.70        6.38      2.64 o 
   0   2  14        2.49        0.16      4.23 o 
   1   2  14       43.07       40.62      3.59 o 
   2   2  14        0.09       -0.98      3.09 o 
   3   2  14       21.66       21.65      4.96 o 
   4   2  14        1.77        1.71      3.42 o 
  -1   3  14       62.14       61.64      4.29 o 
   0   3  14        0.54       -1.75      2.13 o 
   1   3  14      107.02      105.69      8.75 o 
   2   3  14       10.38        6.02      3.50 o 
   3   3  14       42.36       33.86      5.37 o 
   4   3  14       25.65       24.98      5.70 o 
   0   4  14      133.95      148.74      5.84 o 
   1   4  14       20.74       16.05      3.24 o 
   2   4  14      240.07      254.35      9.77 o 
   3   4  14       44.89       46.96      6.02 o 
   4   4  14      166.96      169.45      8.87 o 
   0   5  14        0.81       -0.10      2.87 o 
   1   5  14      172.27      178.78      7.57 o 
   2   5  14        1.44       -1.79      3.66 o 
   3   5  14      100.32       78.13      7.32 o 
   2   6  14       82.48       81.06      7.08 o 
                                                 
